# Supplementary material for: Genome-Wide Profiling of Endogenous Single-Stranded DNA Using the SSiNGLe-P1 Method
Source: Int J Mol Sci. 2023 Jul 27;24(15):12062. doi: 10.3390/ijms241512062 (PMC10418711; doi:10.3390/ijms241512062)
Supplement: Supplementary file 1 [file ijms-24-12062-s001.zip]

Archive with 8 entries (7 files):
- Xu_etal_Supplementary_Information/
- __MACOSX/._Xu_etal_Supplementary_Information
- Xu_etal_Supplementary_Information/Xu_etal_Supplementary_figures.pdf
- __MACOSX/Xu_etal_Supplementary_Information/._Xu_etal_Supplementary_figures.pdf
- Xu_etal_Supplementary_Information/Xu_etal_Supplementary_tables.xlsx
- __MACOSX/Xu_etal_Supplementary_Information/._Xu_etal_Supplementary_tables.xlsx
- Xu_etal_Supplementary_Information/~$Xu_etal_Supplementary_tables.xlsx
- __MACOSX/Xu_etal_Supplementary_Information/._~$Xu_etal_Supplementary_tables.xlsx
