# Supplementary material for: Genome-Wide Profiling of Endogenous Single-Stranded DNA Using the SSiNGLe-P1 Method
Source: Int J Mol Sci. 2023 Jul 27;24(15):12062. doi: 10.3390/ijms241512062 (PMC10418711; doi:10.3390/ijms241512062)
Supplement: Supplementary file 1 [file ijms-24-12062-s001.zip › Xu_etal_Supplementary_Information/Xu_etal_Supplementary_tables.xlsx]

## Sheet: S1
Table.S1. Number 3'-OH sites with unique coordinates on H and L strands of the whole mitochondrial genome
P1 units	Replicate	Number		Ratio
		H strand	L strand	H strand vs. L strand	Average	SD
0	Rep1	6550	6490	1.00924	1.01329	0.0185369
	Rep2	10696	10727	0.99711
	Rep3	10762	10413	1.03352
0.01	Rep1	12164	11909	1.02141	1.04955	0.0258171
	Rep2	10820	10255	1.0551
	Rep3	10358	9661	1.07215
0.1	Rep1	12023	8822	1.36284	1.36128	0.00964529
	Rep2	12299	9104	1.35094
	Rep3	13510	9861	1.37004
1	Rep1	13901	9868	1.40869	1.58903	0.19717
	Rep2	13760	8827	1.55885
	Rep3	12955	7199	1.79956
10	Rep1	6230	4932	1.26318	1.26131	0.0741701
	Rep2	7058	5950	1.18622
	Rep3	5234	3922	1.33452

## Sheet: S2
Table.S2. The H/L ratios and normalized H/L ratios of essDNA signal in the mitochondrial genome
Type	P1 units	Ratios (H strand vs. L strand)						Normalized ratios (vs. the untreated control)
		NCR			outside of NCR			NCR			outside of NCR
		Rep1	Rep2	Rep3	Rep1	Rep2	Rep3	Rep1	Rep2	Rep3	Rep1	Rep2	Rep3
3'-OH termini	0	51.2865	64.2633	73.2569	0.953818	0.855242	0.961427	1	1	1	1	1	1
	0.01	61.0844	78.2164	136.812	0.946383	0.994365	1.0302	1.19104	1.21712	1.86756	0.992205	1.16267	1.07153
	0.1	74.4208	104.7	85.3793	1.90981	2.08257	2.44479	1.45108	1.62923	1.16548	2.00228	2.43507	2.54288
	1	27.4244	25.2033	32.0379	2.82838	4.02048	5.67631	0.534729	0.392188	0.437336	2.96532	4.70099	5.90405
	10	2.6859	2.37246	3.53168	1.4229	1.27603	1.68761	0.0523705	0.0369178	0.0482095	1.49179	1.49201	1.75532
Sites with unique coordinates	0	1.22883	1.17037	1.20264	0.993393	0.985476	1.02168	1	1	1	1	1	1
	0.01	1.12	1.25671	1.29242	1.01455	1.041	1.05599	0.911436	1.07377	1.07465	1.0213	1.05634	1.03358
	0.1	1.5	1.48769	1.42458	1.3524	1.34043	1.36577	1.22067	1.27113	1.18454	1.36139	1.36019	1.33679
	1	1.46143	1.46078	1.62957	1.40467	1.56749	1.81583	1.18929	1.24814	1.35499	1.41401	1.59059	1.7773
	10	1.14388	1.07438	1.17511	1.27833	1.19888	1.35644	0.930869	0.917983	0.977109	1.28683	1.21655	1.32766
Site depth	0	41.736	54.9085	60.9134	0.960162	0.867847	0.941026	1	1	1	1	1	1
	0.01	54.5396	62.239	105.857	0.932811	0.955202	0.975577	1.30678	1.1335	1.73783	0.971514	1.10066	1.03672
	0.1	49.6139	70.3776	59.933	1.41216	1.55366	1.79005	1.18875	1.28172	0.983904	1.47076	1.79025	1.90223
	1	18.7655	17.2533	19.6603	2.01355	2.56492	3.12601	0.449622	0.314219	0.322759	2.0971	2.95549	3.32192
	10	2.34806	2.20821	3.0054	1.11309	1.06435	1.24415	0.0562598	0.0402162	0.049339	1.15928	1.22643	1.32212

## Sheet: S3
Table.S3. The essDNA index of different regions of the mitochondrial genome
Regions	P1 units	EssDNA index						p value
		L strand			H strand			(Q1 vs. Q2)		(Q3 vs. Q4)
		Rep1	Rep2	Rep3	Rep1	Rep2	Rep3	L strand	H strand	L strand	H strand
Q1 (chrM: 10,593-16,024)	0.1	0.670109	0.500744	0.619131	1.53605	1.4388	1.81031	\	\	\	\
	1	0.951154	0.680286	0.580427	3.39199	3.88354	4.19692	\	\	\	\
Q2 (chrM: 5160-10,592)	0.1	0.713837	0.552655	0.657715	1.41782	1.19098	1.57412	0.00743794	0.0399862	\	\
	1	0.941885	0.686516	0.591257	2.62096	2.77317	2.98539	0.710881	0.0162893	\	\
Q3 (chrM: 2869-5158)	0.1	0.671005	0.471923	0.578256	1.58362	1.45943	1.89277	\	\	\	\
	1	0.947781	0.630196	0.512221	3.26665	4.00476	4.40239	\	\	\	\
Q4 (chrM: 579-2868)	0.1	0.728641	0.493914	0.636825	0.704546	0.654642	0.704453	\	\	0.062027	0.0147148
	1	0.959603	0.688088	0.608043	1.13594	1.32183	1.04217	\	\	0.151033	0.016605

## Sheet: S4
Table.S4. Overview of the nuclear essDNA signal detected genome-wide
P1 units	Number of 3'-OH sites with unique coordinates			Number of regions			Number of clustered P1 cut sites			Average number of sites per region						Ratio of clustered P1 cut sites
										P1 treated			Untreated control
	Rep1	Rep2	Rep3	Rep1	Rep2	Rep3	Rep1	Rep2	Rep3	Rep1	Rep2	Rep3	Rep1	Rep2	Rep3	Rep1	Rep2	Rep3
0	3892101	2184547	2281847	\	\	\	\	\	\	\	\	\	\	\	\	\	\	\
0.01	2941564	2600324	2582683	10240	8970	7281	63925	35109	28145	6.37949	4.04783	4.00398	1.81504	0.226198	0.235133	0.0217316	0.0135018	0.0108976
0.1	2798628	2519788	2701033	9662	8640	7577	60387	33035	31280	6.3906	3.95694	4.26528	2.02277	0.199769	0.130131	0.0215774	0.0131102	0.0115808
1	2516297	2075452	2170588	6088	10546	9800	47801	54721	32999	7.99146	5.30808	3.49316	2.99212	1.7711	0.133061	0.0189966	0.0263658	0.0152028
10	2614862	3301787	2471185	17218	32031	13263	82720	137507	59992	4.94006	4.42243	4.65023	0.999187	0.0903188	0.232602	0.0316346	0.0416462	0.0242766

## Sheet: S5
Table.S5. Results from the simulation analysis
	Type	Number of 3'-OH sites with unique coordinates															Number of essDNA regions												Number of clustered P1 cut sites												Average number of sites per region
																																									P1 treated
	P1 units	0			0.01			0.1			1			10			0.01			0.1			1			10			0.01			0.1			1			10			0.01			0.1			1
	Replicate	Rep1	Rep2	Rep3	Rep1	Rep2	Rep3	Rep1	Rep2	Rep3	Rep1	Rep2	Rep3	Rep1	Rep2	Rep3	Rep1	Rep2	Rep3	Rep1	Rep2	Rep3	Rep1	Rep2	Rep3	Rep1	Rep2	Rep3	Rep1	Rep2	Rep3	Rep1	Rep2	Rep3	Rep1	Rep2	Rep3	Rep1	Rep2	Rep3	Rep1	Rep2	Rep3	Rep1	Rep2	Rep3	Rep1	Rep2	Rep3
Number	Simulation1	4210948	2512062	2593693	3378557	2941026	2930896	3141973	2913346	3180326	2913211	2438538	2514513	2915659	3853280	2732066	398	243	258	281	224	310	237	129	129	231	184	182	1464	897	952	1046	829	1142	871	472	455	849	734	662	3.90201	3.9177	3.89147	3.93594	3.95089	3.91613	3.8903	3.85271	3.82171
	Simulation2	4210937	2512145	2593488	3377857	2941059	2931188	3142245	2912949	3180100	2913249	2438149	2514771	2915635	3853397	2731817	345	214	244	303	235	338	231	112	143	251	183	181	1274	805	895	1115	843	1239	841	399	530	938	735	666	3.90435	3.87383	3.86475	3.88449	3.86383	3.90828	3.90043	3.83929	3.86014
	Simulation3	4210912	2511979	2593716	3378397	2941342	2930840	3141489	2913500	3180538	2913143	2438293	2514334	2915801	3852846	2731934	388	271	235	327	243	310	241	136	127	236	195	194	1435	997	866	1198	885	1131	883	506	465	878	775	707	3.87887	3.87823	3.88936	3.89297	3.84362	3.87097	3.88797	3.88235	3.85039
	Simulation4	4210717	2511766	2593758	3378549	2941694	2930810	3141659	2913410	3180544	2912970	2438362	2514794	2915490	3853011	2731791	412	243	246	316	256	306	226	103	157	231	177	193	1531	910	901	1152	965	1144	823	378	581	853	694	702	3.91505	3.93416	3.88618	3.9019	3.93359	3.9281	3.89381	3.90291	3.86624
	Simulation5	4210916	2512190	2593518	3378178	2941289	2931185	3141707	2913228	3179888	2913719	2438446	2514658	2915515	3852852	2731843	363	228	261	303	217	312	234	118	130	247	163	170	1336	832	982	1106	799	1130	878	419	477	926	637	615	3.86501	3.86842	3.92337	3.90099	3.86175	3.84615	3.89744	3.81356	3.86923
	Simulation6	4210801	2511823	2593129	3377895	2941374	2931266	3141906	2913375	3180669	2913547	2438156	2514764	2915166	3852945	2731959	414	244	238	323	250	325	220	124	124	247	165	182	1533	904	879	1182	933	1215	809	459	455	917	648	650	3.91063	3.88525	3.88235	3.86378	3.948	3.91692	3.86364	3.92742	3.83065
	Simulation7	4210776	2511588	2593658	3377832	2941618	2930658	3142284	2913554	3180276	2913382	2437817	2514632	2915016	3853330	2731895	409	248	213	305	238	347	228	123	140	216	189	189	1530	917	789	1121	867	1267	834	445	511	805	754	704	3.90709	3.90323	3.86385	3.89508	3.84874	3.87608	3.86842	3.86992	3.87143
	Simulation8	4211054	2511711	2593412	3378053	2940893	2930967	3141672	2913359	3180246	2913191	2438182	2514746	2915770	3853185	2731964	372	214	224	321	220	300	239	129	134	230	189	199	1370	781	817	1178	809	1123	871	468	481	862	757	749	3.89785	3.8972	3.85714	3.91277	3.88182	3.91	3.89958	3.82171	3.85821
	Simulation9	4210707	2511646	2593188	3378248	2941030	2931402	3142264	2913233	3180347	2913404	2438351	2514714	2915160	3853174	2731793	382	275	198	291	219	329	212	95	154	227	205	176	1433	1013	727	1078	795	1194	763	349	548	842	803	648	3.96073	3.86182	3.88889	3.91409	3.86301	3.90881	3.84434	3.81053	3.81818
	Simulation10	4210732	2511835	2593373	3378447	2941520	2931319	3142156	2913196	3180615	2913106	2438446	2514554	2915369	3852994	2731721	414	239	251	321	234	320	226	128	135	221	159	211	1524	889	910	1169	867	1207	819	478	496	811	638	763	3.91546	3.92887	3.86056	3.88474	3.88462	3.925	3.87611	3.85938	3.84444
	Simulation11	4210543	2511451	2593117	3378295	2941286	2930921	3142070	2913134	3180240	2913513	2438543	2514365	2915631	3853089	2731749	424	261	231	312	240	340	219	116	139	244	176	203	1551	972	841	1152	900	1243	795	416	504	886	689	745	3.87028	3.88123	3.8961	3.91667	3.93333	3.87647	3.86301	3.82759	3.86331
	Simulation12	4210580	2511970	2593202	3378536	2941443	2930820	3141923	2912946	3180039	2913239	2437999	2514505	2915375	3852907	2732116	403	248	222	278	227	323	227	116	140	218	190	185	1489	926	818	1018	826	1202	840	421	499	795	753	668	3.89578	3.93145	3.86486	3.90647	3.84581	3.90093	3.88987	3.87931	3.86429
	Simulation13	4210817	2512056	2593283	3378134	2940998	2931729	3142140	2913092	3180290	2913388	2437964	2514701	2915371	3853142	2731692	391	229	226	307	225	296	251	123	134	241	163	205	1441	864	840	1131	846	1098	917	454	500	877	643	731	3.8798	3.91703	3.93363	3.86319	3.92444	3.93581	3.89641	3.88618	3.87313
	Simulation14	4211037	2511771	2593559	3378406	2941461	2931343	3141935	2913986	3179936	2913256	2438334	2514724	2915312	3852787	2732224	430	262	279	315	241	312	197	129	139	231	194	187	1586	958	1023	1156	912	1135	725	459	513	843	751	695	3.91628	3.85878	3.83154	3.88889	3.92531	3.90385	3.89848	3.84496	3.91367
	Simulation15	4210822	2511408	2593478	3377949	2941225	2931201	3141896	2913306	3180383	2913180	2438774	2514625	2915737	3853271	2731834	430	240	227	301	220	342	255	128	119	224	159	182	1598	905	836	1114	820	1252	938	472	423	816	640	662	3.9186	3.95	3.89868	3.91694	3.94091	3.88012	3.88627	3.88281	3.78992
	Simulation16	4210434	2511514	2593658	3378478	2941604	2930826	3142169	2913355	3180135	2913232	2438402	2514523	2915032	3852527	2731735	426	277	237	316	227	332	229	116	153	246	198	185	1591	1025	876	1146	844	1202	848	403	562	904	773	681	3.92723	3.8917	3.89451	3.90506	3.88987	3.86747	3.90393	3.83621	3.86275
	Simulation17	4210499	2511705	2593539	3378332	2941520	2930891	3141825	2913433	3180058	2913387	2438242	2514992	2915663	3852797	2731775	424	243	253	312	254	316	202	141	142	240	188	190	1573	892	929	1164	939	1159	736	507	527	892	762	677	3.90566	3.95473	3.89723	3.90705	3.89764	3.91456	3.89604	3.89362	3.91549
	Simulation18	4210222	2511810	2593405	3378248	2941199	2931128	3141606	2913574	3180345	2913087	2438192	2514429	2915072	3853298	2732042	459	233	278	305	264	316	236	106	133	242	174	174	1673	864	1039	1137	969	1178	858	385	487	872	679	636	3.86492	3.88841	3.90647	3.90492	3.89394	3.90506	3.88136	3.82075	3.87218
	Simulation19	4210539	2511390	2593663	3378016	2941079	2931381	3142025	2913219	3180667	2913343	2438018	2514820	2915402	3853045	2732008	380	243	251	299	233	352	229	110	134	239	193	179	1400	881	924	1131	860	1313	838	396	484	892	772	646	3.91842	3.88477	3.89243	3.90301	3.86695	3.90625	3.90393	3.84545	3.8209
	Simulation20	4210619	2511696	2593459	3378432	2941451	2930585	3141904	2912861	3180379	2913299	2438042	2514676	2915285	3852940	2731967	408	237	242	317	215	298	235	115	132	215	175	180	1523	875	888	1152	787	1100	842	412	481	794	689	658	3.90931	3.91139	3.85124	3.88013	3.85581	3.91611	3.88511	3.86087	3.82576
	Simulation21	4210861	2511770	2593339	3378585	2941280	2931030	3142227	2913434	3180471	2913413	2437946	2514828	2915172	3852864	2732471	403	262	232	319	243	327	231	105	143	219	209	171	1481	965	865	1175	898	1201	843	380	532	805	840	636	3.8933	3.85115	3.87931	3.88088	3.88477	3.88991	3.81818	3.85714	3.84615
	Simulation22	4210855	2511879	2593690	3378369	2941544	2931077	3141528	2913348	3180451	2912964	2438347	2514266	2915426	3853238	2732006	377	271	213	270	244	286	245	134	161	230	187	210	1375	1009	798	992	901	1051	904	484	601	856	714	774	3.89655	3.91144	3.88263	3.90741	3.90164	3.86713	3.90612	3.83582	3.89441
	Simulation23	4210530	2511980	2593919	3378067	2941506	2931175	3142327	2912941	3180435	2913195	2438358	2515071	2915209	3853396	2731989	411	216	242	318	242	341	232	101	146	243	195	198	1500	801	860	1187	893	1270	867	360	538	915	772	736	3.89294	3.88889	3.88017	3.91509	3.86777	3.95308	3.93534	3.79208	3.89041
	Simulation24	4210959	2511851	2592893	3378451	2941334	2931199	3141582	2913393	3180498	2913718	2438562	2514187	2915414	3852801	2732175	395	231	213	299	257	340	225	121	136	253	178	159	1467	861	796	1113	937	1255	821	439	513	951	725	594	3.90886	3.93939	3.92019	3.92642	3.88716	3.87353	3.90667	3.8595	3.91176
	Simulation25	4210324	2511839	2593569	3378040	2940997	2931366	3142014	2913446	3180374	2913284	2437907	2514798	2915557	3853447	2731522	386	220	254	302	228	310	226	113	140	266	177	142	1441	811	938	1129	863	1155	825	426	515	956	700	508	3.90155	3.91364	3.90551	3.91722	3.92982	3.93226	3.88938	3.9115	3.85714
	Simulation26	4210364	2511736	2593159	3378050	2941477	2931017	3142254	2913182	3180556	2912949	2438673	2514497	2915573	3852413	2731773	434	231	270	285	247	345	215	103	127	229	186	157	1609	843	996	1071	917	1243	776	362	475	836	744	582	3.89862	3.86147	3.91111	3.92632	3.89474	3.88986	3.88837	3.78641	3.92126
	Simulation27	4210594	2511960	2593514	3378266	2941392	2931388	3141770	2913338	3180551	2913573	2438569	2514889	2915454	3852810	2732218	389	258	251	283	226	337	224	128	134	281	192	167	1448	950	927	1072	843	1218	828	467	495	1013	755	609	3.92545	3.9186	3.91633	3.947	3.9115	3.87537	3.86607	3.83594	3.85821
	Simulation28	4210676	2512005	2593503	3377800	2941634	2930961	3141872	2913006	3180175	2912951	2438080	2515127	2915614	3853428	2731977	403	235	228	303	232	318	232	119	119	224	182	176	1466	885	839	1124	858	1174	853	438	427	802	729	669	3.91563	3.93617	3.91228	3.90429	3.89224	3.87421	3.875	3.86555	3.79832
	Simulation29	4210680	2511813	2593113	3378295	2941146	2931291	3141941	2913124	3180353	2913549	2438370	2514406	2915414	3853220	2732220	423	223	264	297	231	310	216	111	130	239	163	201	1568	813	979	1075	848	1159	801	404	486	886	641	731	3.88652	3.86547	3.90152	3.87205	3.87879	3.89032	3.9213	3.82883	3.89231
	Simulation30	4210451	2512084	2593267	3378577	2941043	2931425	3141599	2913351	3180045	2913240	2438352	2514643	2915679	3853370	2731860	398	230	251	326	223	359	241	115	122	218	193	173	1497	857	933	1189	810	1324	890	428	441	795	775	635	3.93719	3.9087	3.88845	3.88957	3.87892	3.93036	3.89627	3.86957	3.86066
	Simulation31	4210715	2511438	2593564	3378595	2941438	2931162	3141979	2912911	3180363	2913395	2438662	2514632	2914966	3853301	2732192	370	246	221	291	234	322	239	137	127	228	196	186	1367	902	807	1066	860	1211	878	498	471	849	779	689	3.92162	3.88618	3.86425	3.89003	3.88034	3.95652	3.91213	3.86131	3.86614
	Simulation32	4210646	2511882	2593219	3377901	2940702	2930960	3141655	2913496	3179817	2913302	2438494	2514448	2915960	3853189	2732189	413	242	236	328	226	335	220	132	127	229	190	182	1517	902	860	1197	836	1220	819	502	467	830	773	668	3.91041	3.92149	3.91102	3.90549	3.87611	3.94925	3.93182	3.93939	3.86614
	Simulation33	4210670	2511927	2593169	3378079	2941415	2931238	3141966	2912942	3180321	2913656	2438334	2514822	2915400	3852847	2732120	409	247	245	310	221	306	209	109	131	228	192	168	1521	917	896	1137	807	1148	781	390	484	843	773	619	3.93399	3.92308	3.86531	3.89355	3.8371	3.92484	3.91388	3.81651	3.87023
	Simulation34	4210542	2512461	2593289	3378054	2941397	2931072	3142008	2913236	3180391	2913245	2438187	2514584	2915406	3852635	2731898	403	233	241	299	225	298	254	124	135	236	185	163	1514	844	891	1106	841	1107	943	462	492	874	738	590	3.92804	3.84549	3.90041	3.89632	3.88	3.90604	3.93307	3.85484	3.87407
	Simulation35	4210778	2511774	2593335	3377996	2941165	2930898	3141621	2913222	3180114	2913246	2438180	2514864	2915264	3852852	2731852	390	248	243	293	223	314	261	116	124	243	180	180	1456	912	894	1048	812	1154	957	421	439	910	710	656	3.93077	3.875	3.90535	3.88055	3.89686	3.87261	3.87356	3.85345	3.8871
	Simulation36	4210674	2511913	2594033	3378116	2941037	2930999	3141757	2913439	3179709	2912842	2437921	2514799	2915670	3853067	2732020	405	255	226	306	213	330	259	107	149	254	178	192	1484	952	852	1106	792	1232	964	390	541	942	693	723	3.87407	3.93333	3.91593	3.89216	3.88732	3.93636	3.95367	3.85981	3.85906
	Simulation37	4210567	2511224	2593347	3377987	2941068	2931128	3141899	2913339	3179896	2912982	2438379	2515065	2915495	3852812	2731597	406	253	244	318	216	311	219	126	141	220	176	195	1472	948	904	1174	793	1167	794	456	504	819	705	707	3.8867	3.91304	3.89754	3.91824	3.89352	3.88746	3.87215	3.83333	3.8227
	Simulation38	4210633	2511906	2593563	3377960	2941418	2931026	3142081	2913268	3180578	2913370	2438341	2514369	2916166	3853011	2731882	409	255	221	321	241	323	236	133	170	228	180	185	1509	936	811	1177	878	1172	872	471	610	833	724	689	3.88509	3.88235	3.8914	3.8972	3.89212	3.87616	3.93644	3.84962	3.85294
	Simulation39	4210496	2512213	2593271	3378336	2941323	2931238	3142153	2913306	3180438	2913484	2438433	2514998	2915207	3852735	2732090	405	247	215	324	237	323	233	121	135	242	177	174	1500	903	781	1182	870	1156	842	452	481	916	716	648	3.90617	3.88664	3.84651	3.86728	3.87764	3.88854	3.84549	3.89256	3.82222
	Simulation40	4211032	2512176	2593666	3378162	2941446	2931544	3142047	2913122	3180106	2913457	2438193	2514693	2915139	3852663	2732001	390	241	245	309	245	353	219	123	128	205	186	194	1436	922	918	1150	898	1319	808	434	478	753	731	715	3.9	3.92116	3.8898	3.8835	3.90204	3.89802	3.89041	3.82114	3.89062
	Simulation41	4210680	2511975	2594161	3378045	2941135	2931246	3141778	2913652	3180328	2913222	2438491	2514487	2915409	3852459	2732273	381	239	274	314	214	349	251	114	138	239	173	204	1414	873	987	1176	786	1288	908	411	499	877	691	754	3.89239	3.88703	3.85766	3.89809	3.89252	3.87966	3.89243	3.85965	3.85507
	Simulation42	4210903	2511818	2593484	3377973	2941275	2931192	3141698	2913269	3180472	2913347	2438134	2514482	2915431	3852994	2731641	391	241	243	318	233	322	226	126	165	228	168	165	1409	878	895	1181	857	1187	827	449	590	847	659	600	3.88747	3.90041	3.88889	3.88994	3.88841	3.90994	3.90708	3.78571	3.8
	Simulation43	4210745	2511698	2593198	3378130	2941363	2931380	3142023	2913405	3180635	2913430	2438183	2514351	2915371	3852817	2731787	417	235	250	299	251	322	199	112	134	225	189	164	1543	859	905	1108	927	1147	726	403	480	820	756	599	3.93285	3.86809	3.9	3.89967	3.90837	3.87578	3.8593	3.77679	3.79851
	Simulation44	4211259	2511714	2593090	3378019	2941510	2931146	3142242	2913259	3180079	2913131	2438169	2514903	2915274	3852597	2732107	406	236	228	280	237	376	246	123	130	249	166	203	1491	848	851	1039	881	1366	927	449	480	932	665	749	3.89163	3.84746	3.92105	3.92857	3.89451	3.89628	3.94715	3.82114	3.85385
	Simulation45	4210849	2512099	2593374	3378314	2941540	2931592	3142244	2913184	3180076	2913046	2438203	2514499	2915947	3852893	2732236	397	238	226	306	229	326	227	128	142	234	191	206	1468	879	828	1131	840	1206	829	482	525	885	762	757	3.95214	3.84874	3.84956	3.86275	3.87773	3.91718	3.85903	3.9375	3.85915
	Simulation46	4210532	2511750	2592996	3378331	2941239	2931098	3141799	2913250	3180411	2913454	2438232	2514870	2915151	3853461	2731952	388	244	248	314	231	334	236	128	141	227	208	172	1462	889	893	1163	850	1233	853	463	515	829	839	645	3.93299	3.88525	3.85081	3.91083	3.8961	3.8982	3.84746	3.83594	3.87234
	Simulation47	4210677	2512144	2593194	3378309	2941806	2931299	3142152	2913584	3180099	2913392	2438033	2514936	2915442	3852663	2732105	386	266	237	303	223	302	237	132	131	217	200	174	1405	971	869	1103	808	1122	869	496	469	772	811	630	3.90155	3.89474	3.8903	3.88119	3.8296	3.89404	3.8903	3.90152	3.87023
	Simulation48	4210820	2511872	2593365	3378259	2941601	2931190	3142107	2913474	3180081	2913108	2438473	2514542	2915367	3852797	2732311	429	270	231	300	209	344	241	135	157	222	220	153	1595	994	849	1101	753	1278	886	482	555	820	861	568	3.90909	3.87407	3.85281	3.90667	3.89474	3.90407	3.90041	3.9037	3.83439
	Simulation49	4210949	2512042	2593346	3378527	2941889	2931133	3142527	2913429	3180454	2913586	2438368	2514892	2915384	3852259	2731559	391	249	252	286	246	312	250	116	118	223	187	170	1434	924	946	1065	920	1130	934	427	431	817	747	637	3.90281	3.85944	3.90873	3.8951	3.93089	3.85577	3.892	3.88793	3.86441
	Simulation50	4210500	2511441	2593560	3378592	2941209	2930794	3141737	2913216	3180553	2913539	2438184	2514719	2915229	3852843	2731930	401	233	233	341	240	350	240	117	126	217	183	187	1476	878	844	1242	879	1282	885	422	471	812	713	682	3.91771	3.93133	3.86695	3.90616	3.89167	3.89714	3.89167	3.87179	3.94444
	Simulation51	4210334	2512022	2593286	3377976	2941573	2931094	3142025	2913144	3180737	2912929	2438276	2514530	2915675	3853000	2732526	440	251	232	345	226	334	245	110	147	226	162	169	1623	900	859	1286	849	1222	911	402	546	837	646	633	3.89545	3.88446	3.90948	3.88406	3.90265	3.88922	3.91429	3.82727	3.86395
	Simulation52	4210721	2511933	2593568	3378343	2941228	2931096	3142190	2912773	3180176	2913120	2438271	2514204	2915555	3853204	2731714	427	246	249	319	205	337	234	133	134	254	185	186	1574	896	916	1180	749	1238	847	481	499	926	737	675	3.90164	3.87398	3.8996	3.90596	3.85366	3.89911	3.86752	3.85714	3.93284
	Simulation53	4210449	2511614	2593439	3377977	2941619	2931333	3141673	2913226	3180241	2913338	2438582	2515137	2915443	3853408	2731743	436	268	224	305	269	296	211	142	121	217	194	195	1609	972	839	1126	999	1109	782	531	440	792	777	716	3.92431	3.85448	3.91964	3.90492	3.89963	3.91554	3.89573	3.84507	3.83471
	Simulation54	4211016	2511788	2593514	3378212	2941603	2931137	3141959	2913073	3180057	2913293	2438552	2515116	2915425	3853439	2731650	399	247	226	316	224	300	216	125	113	234	183	213	1478	924	841	1184	839	1092	793	478	420	864	742	787	3.90727	3.92713	3.88938	3.89241	3.92857	3.89667	3.87963	3.944	3.86726
	Simulation55	4211090	2511776	2593798	3378004	2941401	2931062	3142069	2913121	3180341	2913104	2438429	2514512	2915808	3852744	2732015	396	230	221	291	244	332	250	115	129	232	163	188	1470	822	808	1047	889	1212	911	423	465	846	642	693	3.92424	3.83478	3.86425	3.86598	3.89754	3.86446	3.88	3.86957	3.84496
	Simulation56	4210779	2511809	2593048	3378463	2941648	2931065	3141995	2913353	3180412	2913385	2438307	2514643	2915167	3853089	2731797	408	262	241	286	236	299	232	131	149	233	167	186	1508	966	885	1046	876	1098	863	479	547	857	648	677	3.90196	3.87405	3.87552	3.8951	3.88983	3.89632	3.88793	3.81679	3.83893
	Simulation57	4211239	2511972	2593210	3378088	2941242	2931047	3142141	2913035	3180225	2913415	2438557	2514573	2915234	3853093	2731784	378	226	208	294	224	342	238	108	130	244	158	183	1427	807	771	1088	853	1286	861	405	485	888	633	663	3.92328	3.84071	3.93269	3.89456	3.91071	3.91813	3.85294	3.88889	3.92308
	Simulation58	4210013	2512275	2593318	3378513	2941026	2930799	3142040	2913716	3180101	2913280	2438136	2514840	2915664	3853197	2731912	401	247	250	318	244	316	239	108	137	220	176	159	1504	907	921	1173	883	1153	873	373	487	798	696	590	3.93017	3.89474	3.88	3.92767	3.88525	3.87342	3.87866	3.81481	3.82482
	Simulation59	4210493	2511836	2593599	3378067	2941570	2930910	3141837	2913376	3179963	2913310	2437999	2515238	2915226	3853272	2731976	410	237	241	290	261	305	242	122	143	238	181	195	1518	873	888	1063	961	1123	886	439	517	882	717	701	3.93171	3.8692	3.84647	3.88621	3.84674	3.90164	3.8719	3.81148	3.83217
	Simulation60	4210718	2511609	2593723	3377832	2941284	2930960	3142016	2913145	3179820	2913136	2438611	2514744	2915868	3852981	2731846	425	227	204	316	263	321	234	120	153	194	185	205	1567	848	739	1173	953	1211	844	427	564	715	724	750	3.92706	3.89427	3.87745	3.87658	3.90494	3.94704	3.85897	3.84167	3.88889
	Simulation61	4210962	2512160	2593949	3378577	2941389	2931233	3141655	2913368	3180484	2912742	2438456	2514390	2915330	3852764	2732354	428	226	260	291	239	309	247	126	139	209	161	178	1574	824	931	1069	881	1153	932	458	489	743	651	644	3.92056	3.88053	3.85385	3.86254	3.92469	3.88997	3.91903	3.90476	3.82014
	Simulation62	4211104	2511671	2593606	3378430	2941133	2930996	3141788	2913145	3180495	2913316	2438424	2514429	2915441	3853042	2731989	383	213	232	306	215	359	246	113	125	222	183	174	1430	789	839	1143	817	1330	910	394	473	814	723	641	3.91123	3.86854	3.89224	3.9281	3.91163	3.91365	3.87805	3.82301	3.888
	Simulation63	4211137	2511960	2593730	3378202	2941209	2930650	3142662	2912933	3180451	2913049	2438445	2514939	2915717	3853005	2731422	440	242	224	324	230	324	249	106	121	250	176	190	1637	896	826	1207	860	1201	904	387	445	933	695	684	3.92273	3.89669	3.89286	3.91667	3.91304	3.90123	3.8755	3.84906	3.89256
	Simulation64	4210995	2511360	2593381	3377955	2941275	2931430	3141874	2913349	3180421	2912836	2438191	2514673	2915498	3853457	2731857	433	229	205	314	218	325	246	137	128	232	202	173	1586	856	766	1157	788	1192	886	502	486	833	803	641	3.87991	3.94323	3.89268	3.90764	3.88532	3.87692	3.87805	3.82482	3.91406
	Simulation65	4210804	2511936	2592977	3378063	2941089	2931052	3142120	2913209	3180153	2912912	2438278	2514895	2915972	3852621	2731819	434	264	217	297	239	343	242	126	142	259	171	175	1583	969	809	1084	893	1291	887	459	527	948	687	636	3.90323	3.875	3.93088	3.89562	3.95397	3.91837	3.8595	3.86508	3.84507
	Simulation66	4210920	2511704	2593751	3378583	2941137	2931140	3141845	2913276	3180362	2913060	2438052	2514765	2915693	3852942	2731861	410	254	242	328	232	353	229	124	140	251	175	180	1526	938	885	1194	865	1264	821	456	520	913	711	666	3.92927	3.87795	3.8595	3.85671	3.92241	3.88102	3.83406	3.87097	3.87857
	Simulation67	4210908	2511945	2594159	3378309	2941802	2931680	3142176	2912932	3180567	2913047	2438350	2514712	2915289	3852965	2731893	413	244	258	313	226	313	198	115	136	222	162	150	1521	905	956	1156	832	1161	731	419	501	790	662	548	3.89588	3.88525	3.9031	3.88179	3.89381	3.9393	3.89899	3.85217	3.88235
	Simulation68	4210616	2511891	2593326	3377944	2941372	2930900	3142104	2913011	3180066	2913519	2438516	2514656	2915569	3852872	2731991	421	222	230	278	235	327	243	123	135	226	177	198	1571	836	842	1032	884	1197	909	446	493	831	684	726	3.92399	3.86937	3.87826	3.93165	3.89362	3.88379	3.90535	3.88618	3.85926
	Simulation69	4210489	2512302	2593630	3378229	2941124	2931086	3141942	2912600	3180304	2913354	2438244	2514583	2915775	3853281	2731798	395	225	216	320	218	338	217	98	132	234	192	190	1443	845	788	1190	814	1226	766	357	476	881	766	698	3.92911	3.92	3.89352	3.90313	3.90367	3.88757	3.85253	3.88776	3.82576
	Simulation70	4211050	2511885	2593285	3378076	2941079	2930687	3142550	2913383	3180192	2913141	2438380	2515209	2915712	3853459	2732119	413	248	264	323	237	352	247	124	121	250	188	168	1516	904	943	1206	872	1295	909	454	453	918	752	622	3.91041	3.8629	3.88636	3.88854	3.89451	3.89773	3.87045	3.87903	3.87603
	Simulation71	4211165	2511710	2593498	3378069	2941036	2931205	3141975	2912982	3180291	2913425	2438280	2514269	2915353	3853057	2731863	426	210	248	304	264	267	226	117	135	279	189	185	1583	785	924	1121	966	993	836	441	487	996	755	678	3.89671	3.90952	3.91532	3.88816	3.85227	3.94757	3.91593	3.90598	3.84444
	Simulation72	4210918	2511575	2593353	3378125	2941742	2930892	3142183	2913317	3180163	2913190	2438413	2514750	2915731	3853150	2731749	407	255	234	317	246	318	240	113	137	237	225	189	1505	961	889	1183	895	1125	878	415	501	884	894	688	3.89189	3.9451	3.92735	3.90221	3.8374	3.81761	3.85	3.86726	3.86861
	Simulation73	4210758	2511769	2593443	3378066	2941238	2930978	3141935	2913100	3180390	2913088	2438465	2514774	2915272	3853407	2732023	370	243	233	312	234	305	259	117	142	251	170	174	1389	893	864	1133	854	1144	957	430	521	935	669	643	3.93784	3.83128	3.92275	3.875	3.88462	3.94426	3.89575	3.87179	3.85211
	Simulation74	4210722	2511716	2592935	3378139	2941603	2931320	3141666	2913641	3180516	2913274	2438273	2514461	2915305	3852708	2732312	400	236	211	311	236	321	210	131	118	224	208	177	1503	863	776	1163	869	1178	777	484	425	822	818	646	3.9275	3.90678	3.92891	3.92926	3.87288	3.88162	3.89524	3.90076	3.80508
	Simulation75	4210628	2512047	2593177	3378309	2941373	2931247	3142106	2912892	3180668	2913249	2438290	2514406	2914937	3853164	2732214	372	259	250	331	224	310	202	114	127	238	194	194	1374	949	928	1221	838	1165	727	411	454	872	760	711	3.87097	3.86873	3.896	3.88218	3.92857	3.90323	3.85644	3.81579	3.79528
	Simulation76	4211033	2511813	2592893	3378829	2941351	2931255	3141919	2913078	3180505	2912939	2438203	2514647	2915683	3853184	2731942	381	228	219	281	231	351	253	130	120	231	171	181	1408	813	803	1031	839	1279	913	478	435	840	693	665	3.88976	3.86842	3.87671	3.90747	3.87879	3.8547	3.89328	3.86923	3.85833
	Simulation77	4210979	2511810	2593016	3378238	2940801	2931216	3141926	2913192	3180561	2913043	2438500	2514707	2915447	3853059	2732607	392	224	218	280	262	320	252	96	134	205	177	185	1453	837	807	1027	976	1177	961	354	489	767	710	672	3.91837	3.88393	3.87615	3.87143	3.92366	3.85938	3.95238	3.83333	3.87313
	Simulation78	4210825	2511800	2593342	3378607	2941579	2931089	3141965	2913389	3180474	2913459	2438183	2514453	2915129	3853294	2731549	409	238	213	289	228	273	234	136	126	232	182	163	1520	896	770	1070	843	1001	872	495	465	845	722	581	3.91198	3.94118	3.87793	3.88927	3.96053	3.89377	3.86325	3.84559	3.86508
	Simulation79	4210592	2511452	2593594	3378620	2941141	2931514	3142100	2912965	3180241	2913532	2438121	2514738	2915607	3852982	2731888	429	258	249	329	223	328	237	120	113	233	204	187	1590	963	909	1193	837	1205	865	409	411	852	807	694	3.92075	3.91085	3.91968	3.84802	3.95964	3.89634	3.90295	3.76667	3.82301
	Simulation80	4210541	2511758	2593194	3378317	2941066	2931005	3142337	2913296	3180363	2913066	2438061	2514676	2915742	3852880	2731794	400	222	236	334	219	305	231	116	158	248	198	197	1454	808	851	1248	825	1142	856	408	569	917	773	725	3.9025	3.87838	3.85593	3.8982	3.92694	3.91148	3.90043	3.76724	3.81013
	Simulation81	4211090	2511671	2593569	3378301	2941669	2931298	3141846	2913335	3180593	2913260	2438433	2514886	2915272	3852738	2732057	418	232	257	331	272	316	238	113	134	235	184	171	1549	859	947	1215	1008	1172	864	407	474	861	727	615	3.9378	3.91379	3.86381	3.8852	3.88971	3.91456	3.86975	3.82301	3.79851
	Simulation82	4210740	2512202	2593550	3377869	2941464	2930845	3142204	2913434	3180479	2913543	2438524	2514747	2915615	3853113	2731696	449	248	243	309	249	320	230	129	132	253	170	186	1638	917	906	1140	918	1178	845	456	473	919	672	686	3.87305	3.91532	3.90535	3.93851	3.8996	3.8875	3.87391	3.75969	3.83333
	Simulation83	4210621	2512120	2593351	3378409	2941412	2931194	3141997	2913983	3180273	2913050	2438205	2514141	2915624	3852982	2732074	391	228	213	327	245	308	256	114	143	242	170	184	1437	835	771	1216	907	1105	938	419	530	906	667	681	3.87724	3.84211	3.86385	3.87768	3.90612	3.82792	3.87891	3.84211	3.86014
	Simulation84	4210858	2511910	2593117	3378169	2941495	2931533	3141449	2913115	3180152	2913362	2438370	2514774	2915363	3852436	2731615	441	232	242	297	209	306	253	132	148	240	182	197	1634	876	887	1096	775	1154	937	474	542	866	718	719	3.90023	3.96121	3.90496	3.90909	3.89952	3.93137	3.89328	3.79545	3.83108
	Simulation85	4210973	2511658	2593615	3378134	2941601	2931155	3142111	2912799	3180590	2913182	2438323	2514507	2915467	3853124	2731816	412	225	238	290	222	297	217	120	131	244	183	183	1524	853	851	1071	816	1097	806	434	489	893	727	657	3.91019	3.95556	3.86975	3.92759	3.8964	3.88889	3.90323	3.85	3.9542
	Simulation86	4211008	2511627	2593239	3378219	2941337	2930542	3142014	2913336	3180076	2913143	2438627	2515145	2915542	3852519	2732294	445	231	232	286	228	294	234	98	142	255	191	160	1649	847	855	1050	830	1090	870	355	519	937	763	591	3.91011	3.93506	3.86207	3.85664	3.86842	3.94558	3.94017	3.78571	3.88028
	Simulation87	4210922	2511949	2593619	3378424	2941678	2931035	3141841	2913296	3180194	2913287	2438361	2514799	2915623	3853033	2732315	425	248	264	285	232	324	232	101	120	272	187	177	1568	901	955	1029	850	1205	845	358	432	1012	749	650	3.89882	3.86694	3.875	3.89825	3.92241	3.93519	3.88362	3.81188	3.83333
	Simulation88	4210810	2511916	2593239	3378313	2941118	2931125	3141716	2913349	3180203	2913220	2438746	2514638	2915410	3852845	2731597	391	248	211	325	213	340	238	124	110	238	181	177	1471	896	781	1207	784	1255	872	441	404	888	717	651	3.93095	3.86694	3.95735	3.92	3.88263	3.89706	3.88235	3.81452	3.87273
	Simulation89	4210970	2511779	2593327	3378080	2941329	2930792	3141708	2913173	3180416	2912725	2438120	2514569	2915480	3852967	2732268	379	244	255	306	232	328	227	93	120	235	176	214	1413	899	930	1133	866	1228	819	334	437	870	706	803	3.92612	3.90574	3.85882	3.89542	3.89224	3.91768	3.84141	3.82796	3.83333
	Simulation90	4210720	2511812	2592659	3378143	2940866	2931068	3141812	2913191	3180252	2913017	2437978	2514275	2915686	3853530	2732027	385	251	261	283	210	335	248	149	137	196	199	209	1438	935	956	1065	776	1238	916	563	501	736	795	758	3.94286	3.89641	3.85824	3.90813	3.85238	3.9194	3.93145	3.91946	3.83212
	Simulation91	4210668	2511629	2593331	3378046	2941407	2930700	3141839	2913425	3180384	2913577	2438000	2514715	2915615	3853315	2731992	384	240	237	305	240	343	256	122	118	228	167	178	1416	897	862	1127	898	1242	921	447	440	825	665	651	3.92708	3.88333	3.86076	3.9082	3.88333	3.88338	3.875	3.81967	3.88136
	Simulation92	4210483	2511742	2593382	3378082	2941248	2931513	3141782	2913262	3180232	2913746	2438454	2514569	2915426	3853338	2731712	372	255	252	298	234	367	247	123	137	218	158	194	1369	943	927	1105	871	1354	921	455	507	790	633	720	3.88978	3.91765	3.92857	3.90268	3.92308	3.89646	3.93927	3.86179	3.89051
	Simulation93	4210587	2511554	2593604	3378604	2941617	2930784	3141694	2912878	3180359	2913177	2438367	2514639	2915346	3852590	2732028	423	244	244	274	240	312	218	114	144	256	188	208	1597	909	904	1018	883	1145	801	426	522	936	763	761	3.91253	3.91803	3.86475	3.87591	3.92917	3.89103	3.87156	3.85965	3.88194
	Simulation94	4210557	2512139	2593271	3377851	2941245	2931114	3141877	2913541	3180153	2913448	2437903	2514422	2915376	3853080	2731793	407	251	253	295	238	342	226	132	124	235	224	200	1501	923	933	1079	877	1266	838	486	448	860	879	727	3.90909	3.89243	3.92095	3.91864	3.90756	3.90643	3.88053	3.88636	3.83871
	Simulation95	4210800	2512038	2593454	3378355	2941197	2930824	3141725	2913503	3180407	2913546	2438626	2515077	2915497	3852683	2731814	385	241	200	298	218	349	203	117	144	219	160	167	1436	881	727	1102	811	1288	739	427	510	792	643	599	3.92208	3.89627	3.845	3.9396	3.8578	3.92837	3.84729	3.84615	3.79861
	Simulation96	4210748	2511525	2593358	3378394	2941762	2931232	3141687	2913154	3179907	2913061	2438361	2515057	2915672	3852756	2731736	405	223	228	302	248	292	249	127	126	206	170	165	1513	826	825	1105	921	1044	918	460	467	776	679	611	3.89877	3.93722	3.89035	3.8543	3.91532	3.86301	3.90763	3.83465	3.86508
	Simulation97	4210594	2511491	2593537	3377970	2941592	2931008	3142425	2913796	3180374	2913551	2437970	2514927	2915050	3853182	2732089	436	239	258	318	203	309	247	142	124	236	162	191	1595	870	948	1165	748	1140	911	524	451	867	631	699	3.93119	3.87029	3.83333	3.86478	3.867	3.86084	3.89474	3.84507	3.83065
	Simulation98	4210755	2511932	2593442	3378644	2941090	2931418	3141842	2913359	3180125	2913328	2438077	2514435	2915701	3853085	2731851	415	259	254	296	227	335	223	117	129	215	176	206	1565	968	936	1092	837	1235	832	413	479	808	706	770	3.93976	3.88803	3.90157	3.89527	3.90308	3.88657	3.91928	3.82051	3.93798
	Simulation99	4210497	2511724	2593194	3377976	2941489	2930933	3141872	2913676	3180435	2913540	2438087	2514345	2915673	3853069	2732239	432	249	206	331	236	325	205	116	137	235	180	188	1602	923	749	1216	874	1184	749	414	508	855	702	687	3.91435	3.89157	3.86893	3.91239	3.95339	3.90769	3.85366	3.84483	3.86861
	Simulation100	4210535	2511720	2593187	3378321	2941380	2930966	3141551	2913343	3180178	2913178	2438370	2514769	2915550	3852853	2731899	389	256	231	313	265	335	251	120	140	223	197	181	1472	942	841	1151	976	1241	923	430	524	827	773	671	3.89717	3.90625	3.88312	3.91054	3.89057	3.90149	3.9004	3.78333	3.93571
Fraction of simulated vs. detected	Simulation1	1.08192	1.14992	1.13666	1.14856	1.13102	1.13483	1.12268	1.15619	1.17745	1.15774	1.17494	1.15845	1.11503	1.16703	1.10557	0.0388672	0.0270903	0.0354347	0.029083	0.0259259	0.0409133	0.038929	0.0122321	0.0131633	0.0134162	0.00574444	0.0137224	0.0229018	0.025549	0.0338248	0.0173216	0.0250946	0.036509	0.0182214	0.00862557	0.0137883	0.0102635	0.00533791	0.0110348	0.611649	0.967852	0.9719	0.615895	0.998471	0.918141	0.486807	0.72582	1.09406
	Simulation2	1.08192	1.14996	1.13657	1.14832	1.13104	1.13494	1.12278	1.15603	1.17736	1.15775	1.17476	1.15857	1.11502	1.16706	1.10547	0.0336914	0.0238573	0.0335119	0.03136	0.0271991	0.0446087	0.0379435	0.0106201	0.0145918	0.0145778	0.00571322	0.013647	0.0199296	0.0229286	0.0317996	0.0184642	0.0255184	0.03961	0.0175938	0.00729153	0.0160611	0.0113395	0.00534518	0.0111015	0.612016	0.957014	0.965227	0.607844	0.976469	0.916301	0.488075	0.723292	1.10506
	Simulation3	1.08191	1.14989	1.13667	1.1485	1.13114	1.1348	1.12251	1.15625	1.17753	1.15771	1.17483	1.15837	1.11509	1.1669	1.10552	0.0378906	0.0302118	0.0322758	0.0338439	0.028125	0.0409133	0.0395861	0.0128959	0.0129592	0.0137066	0.00608785	0.0146272	0.0224482	0.0283973	0.0307692	0.0198387	0.0267898	0.0361573	0.0184724	0.00924691	0.0140913	0.0106141	0.00563608	0.0117849	0.608022	0.958101	0.971373	0.609171	0.971362	0.907554	0.486516	0.731404	1.10227
	Simulation4	1.08186	1.14979	1.13669	1.14856	1.13128	1.13479	1.12257	1.15621	1.17753	1.15764	1.17486	1.15858	1.11497	1.16695	1.10546	0.0402344	0.0270903	0.0337866	0.0327054	0.0296296	0.0403854	0.0371222	0.00976674	0.0160204	0.0134162	0.0055259	0.0145518	0.0239499	0.0259193	0.0320128	0.019077	0.0292114	0.0365729	0.0172172	0.00690777	0.0176066	0.0103119	0.00504702	0.0117016	0.613693	0.971918	0.970579	0.610569	0.994099	0.920948	0.487246	0.735277	1.1068
	Simulation5	1.08191	1.14998	1.13659	1.14843	1.13112	1.13494	1.12259	1.15614	1.17729	1.15794	1.1749	1.15851	1.11498	1.1669	1.10548	0.0354492	0.0254181	0.0358467	0.03136	0.0251157	0.0411772	0.0384363	0.0111891	0.0132653	0.0143455	0.00508882	0.0128176	0.0208995	0.0236976	0.0348907	0.0183152	0.0241865	0.0361253	0.0183678	0.00765702	0.014455	0.0111944	0.00463249	0.0102514	0.605849	0.955677	0.979868	0.610426	0.975944	0.901734	0.487701	0.718444	1.10766
	Simulation6	1.08188	1.14981	1.13642	1.14833	1.13116	1.13497	1.12266	1.1562	1.17758	1.15787	1.17476	1.15856	1.11485	1.16693	1.10553	0.0404297	0.0272018	0.0326878	0.0334299	0.0289352	0.042893	0.0361367	0.011758	0.0126531	0.0143455	0.00515126	0.0137224	0.0239812	0.0257484	0.0312311	0.0195737	0.0282428	0.0388427	0.0169243	0.008388	0.0137883	0.0110856	0.00471249	0.0108348	0.613	0.959835	0.969623	0.604604	0.997741	0.918327	0.483471	0.739895	1.09661
	Simulation7	1.08188	1.14971	1.13665	1.14831	1.13125	1.13473	1.12279	1.15627	1.17743	1.15781	1.1746	1.1585	1.11479	1.16704	1.1055	0.0399414	0.0276477	0.0292542	0.031567	0.0275463	0.0457965	0.0374507	0.0116632	0.0142857	0.012545	0.00590053	0.0142502	0.0239343	0.0261187	0.0280334	0.0185636	0.0262449	0.0405051	0.0174473	0.00813216	0.0154853	0.00973162	0.00548336	0.0117349	0.612446	0.964277	0.965002	0.609501	0.972656	0.908752	0.484069	0.729062	1.10829
	Simulation8	1.08195	1.14976	1.13654	1.14839	1.13097	1.13485	1.12258	1.15619	1.17742	1.15773	1.17477	1.15856	1.11508	1.167	1.10553	0.0363281	0.0238573	0.030765	0.0332229	0.025463	0.0395935	0.0392576	0.0122321	0.0136735	0.0133581	0.00590053	0.0150041	0.0214314	0.022245	0.0290282	0.0195075	0.0244892	0.0359015	0.0182214	0.00855248	0.0145762	0.0104207	0.00550517	0.012485	0.610997	0.962787	0.963326	0.61227	0.981016	0.916704	0.487968	0.71998	1.1045
	Simulation9	1.08186	1.14973	1.13644	1.14845	1.13102	1.13502	1.12279	1.15614	1.17746	1.15781	1.17485	1.15854	1.11484	1.167	1.10546	0.0373047	0.0306577	0.0271941	0.030118	0.0253472	0.0434209	0.0348226	0.00900815	0.0157143	0.0131839	0.00640005	0.01327	0.0224169	0.028853	0.0258305	0.0178515	0.0240654	0.0381714	0.015962	0.00637781	0.0166066	0.0101789	0.0058397	0.0108014	0.620854	0.954047	0.971256	0.612476	0.976262	0.916425	0.481056	0.717874	1.09304
	Simulation10	1.08187	1.14982	1.13652	1.14852	1.13121	1.13499	1.12275	1.15613	1.17756	1.1577	1.1749	1.15847	1.11492	1.16694	1.10543	0.0404297	0.0266444	0.0344733	0.0332229	0.0270833	0.0422331	0.0371222	0.0121373	0.0137755	0.0128354	0.00496394	0.0159089	0.0238404	0.0253211	0.0323326	0.0193585	0.0262449	0.038587	0.0171335	0.00873522	0.0150308	0.00980416	0.00463976	0.0127184	0.613758	0.970611	0.964181	0.607883	0.981723	0.920221	0.485032	0.727076	1.10056
	Simulation11	1.08182	1.14964	1.13641	1.14847	1.13112	1.13484	1.12272	1.1561	1.17742	1.15786	1.17495	1.15838	1.11502	1.16697	1.10544	0.0414062	0.029097	0.0317264	0.0322915	0.0277778	0.0448726	0.0359724	0.0109994	0.0141837	0.0141712	0.00549468	0.0153057	0.0242628	0.0276852	0.029881	0.019077	0.0272438	0.0397379	0.0166315	0.0076022	0.0152732	0.0107108	0.00501065	0.0124183	0.606675	0.958842	0.973057	0.61288	0.994033	0.908843	0.483392	0.721087	1.10596
	Simulation12	1.08183	1.14988	1.13645	1.14855	1.13118	1.1348	1.12267	1.15603	1.17734	1.15775	1.17468	1.15844	1.11492	1.16692	1.10559	0.0393555	0.0276477	0.0304903	0.0287725	0.0262731	0.042629	0.0372865	0.0109994	0.0142857	0.0126612	0.00593175	0.0139486	0.0232929	0.026375	0.0290638	0.0168579	0.0250038	0.0384271	0.0175729	0.00769357	0.0151217	0.00961074	0.00547608	0.0111348	0.610673	0.971249	0.965255	0.611284	0.971915	0.914578	0.486753	0.730831	1.10624
	Simulation13	1.08189	1.14992	1.13648	1.14841	1.13101	1.13515	1.12274	1.15609	1.17743	1.15781	1.17467	1.15853	1.11492	1.16699	1.10542	0.0381836	0.0255295	0.0310397	0.031774	0.0260417	0.0390656	0.0412286	0.0116632	0.0136735	0.013997	0.00508882	0.0154565	0.022542	0.0246091	0.0298454	0.0187292	0.0256092	0.0351023	0.0191837	0.00829663	0.015152	0.010602	0.00467613	0.012185	0.608168	0.967686	0.98243	0.604511	0.991787	0.922755	0.487572	0.732125	1.10878
	Simulation14	1.08194	1.14979	1.13661	1.14851	1.13119	1.135	1.12267	1.15644	1.1773	1.15776	1.17484	1.15855	1.1149	1.16688	1.10563	0.0419922	0.0292085	0.0383189	0.0326019	0.0278935	0.0411772	0.0323587	0.0122321	0.0141837	0.0134162	0.00605663	0.0140994	0.0248103	0.0272865	0.0363475	0.0191432	0.0276071	0.0362852	0.015167	0.008388	0.0155459	0.010191	0.00546154	0.0115849	0.613886	0.953296	0.956933	0.608533	0.992006	0.915262	0.487831	0.72436	1.12038
	Simulation15	1.08189	1.14962	1.13657	1.14835	1.1311	1.13494	1.12266	1.15617	1.17747	1.15773	1.17506	1.1585	1.11506	1.16703	1.10548	0.0419922	0.0267559	0.031177	0.031153	0.025463	0.0451366	0.0418857	0.0121373	0.0121429	0.0130096	0.00496394	0.0137224	0.024998	0.0257769	0.0297033	0.0184477	0.0248222	0.0400256	0.019623	0.00862557	0.0128186	0.0098646	0.00465431	0.0110348	0.61425	0.975831	0.973701	0.612922	0.995949	0.909699	0.486303	0.73149	1.08495
	Simulation16	1.08179	1.14967	1.13665	1.14853	1.13125	1.1348	1.12275	1.15619	1.17738	1.15775	1.17488	1.15845	1.11479	1.1668	1.10544	0.0416016	0.0308807	0.0325505	0.0327054	0.0262731	0.0438168	0.037615	0.0109994	0.0156122	0.0142874	0.00618151	0.0139486	0.0248885	0.0291948	0.0311245	0.0189776	0.0255487	0.0384271	0.0177402	0.00736463	0.0170308	0.0109284	0.00562153	0.0113515	0.615603	0.961429	0.97266	0.611063	0.98305	0.906733	0.488513	0.722711	1.1058
	Simulation17	1.08181	1.14976	1.1366	1.14848	1.13121	1.13482	1.12263	1.15622	1.17735	1.15781	1.1748	1.15867	1.11504	1.16688	1.10545	0.0414062	0.0270903	0.034748	0.0322915	0.0293981	0.0417052	0.03318	0.01337	0.0144898	0.0139389	0.00586931	0.0143256	0.024607	0.0254066	0.0330076	0.0192757	0.0284244	0.0370524	0.0153972	0.00926518	0.0159702	0.0107834	0.00554154	0.0112848	0.612221	0.977	0.973339	0.611375	0.985014	0.917773	0.487525	0.733527	1.1209
	Simulation18	1.08174	1.14981	1.13654	1.14845	1.13109	1.13492	1.12255	1.15628	1.17746	1.15769	1.17478	1.15841	1.11481	1.16703	1.10556	0.0448242	0.0259755	0.0381816	0.031567	0.0305556	0.0417052	0.0387648	0.0100512	0.0135714	0.0140551	0.00543224	0.0131192	0.0261713	0.0246091	0.036916	0.0188286	0.0293325	0.0376598	0.0179494	0.00703569	0.014758	0.0105416	0.00493793	0.0106014	0.605835	0.960616	0.975647	0.611041	0.984079	0.915546	0.485688	0.719799	1.1085
	Simulation19	1.08182	1.14962	1.13665	1.14837	1.13104	1.13501	1.1227	1.15614	1.17757	1.15779	1.17469	1.15859	1.11494	1.16696	1.10555	0.0371094	0.0270903	0.0344733	0.030946	0.0269676	0.0464564	0.037615	0.0104305	0.0136735	0.0138808	0.00602541	0.0134962	0.0219007	0.0250933	0.03283	0.0187292	0.026033	0.0419757	0.017531	0.00723671	0.0146671	0.0107834	0.00561426	0.0107681	0.614222	0.959717	0.97214	0.610742	0.977258	0.915825	0.488513	0.724452	1.09382
	Simulation20	1.08184	1.14976	1.13656	1.14852	1.13119	1.13471	1.12266	1.15599	1.17747	1.15777	1.1747	1.15852	1.11489	1.16693	1.10553	0.0398437	0.0264214	0.0332372	0.0328089	0.0248843	0.0393295	0.0386005	0.0109046	0.0134694	0.0124869	0.00546346	0.0135716	0.0238248	0.0249224	0.0315509	0.019077	0.0238232	0.0351662	0.0176147	0.0075291	0.0145762	0.00959865	0.00501065	0.0109681	0.612793	0.966293	0.961853	0.607162	0.974442	0.918137	0.486158	0.727357	1.09521
	Simulation21	1.0819	1.14979	1.13651	1.14857	1.13112	1.13488	1.12277	1.15622	1.1775	1.15782	1.17466	1.15859	1.11485	1.1669	1.10573	0.0393555	0.0292085	0.0318638	0.0330159	0.028125	0.0431569	0.0379435	0.00995638	0.0145918	0.0127192	0.00652493	0.012893	0.0231678	0.0274858	0.0307337	0.0194578	0.0271833	0.0383951	0.0176356	0.00694432	0.0161217	0.00973162	0.00610878	0.0106014	0.610284	0.951411	0.968863	0.607279	0.981761	0.911994	0.477783	0.726654	1.10105
	Simulation22	1.0819	1.14984	1.13666	1.14849	1.13122	1.1349	1.12252	1.15619	1.17749	1.15764	1.17485	1.15833	1.11494	1.16702	1.10554	0.0368164	0.0302118	0.0292542	0.0279445	0.0282407	0.0377458	0.0402431	0.0127062	0.0164286	0.0133581	0.00583809	0.0158335	0.0215096	0.0287391	0.0283532	0.0164274	0.0272741	0.0335997	0.0189117	0.00884487	0.0182127	0.0103482	0.00519246	0.0129017	0.610793	0.966305	0.969693	0.611431	0.986025	0.906653	0.488787	0.722638	1.11487
	Simulation23	1.08181	1.14989	1.13676	1.14839	1.13121	1.13493	1.12281	1.15603	1.17749	1.15773	1.17486	1.1587	1.11486	1.16706	1.10554	0.0401367	0.0240803	0.0332372	0.0329124	0.0280093	0.0450046	0.0381078	0.00957709	0.014898	0.0141131	0.00608785	0.0149287	0.023465	0.0228147	0.030556	0.0196565	0.0270319	0.040601	0.0181377	0.00657883	0.0163035	0.0110614	0.00561426	0.0122683	0.610227	0.960735	0.969078	0.612633	0.977465	0.926804	0.492443	0.714398	1.11372
	Simulation24	1.08192	1.14983	1.13631	1.14852	1.13114	1.13494	1.12254	1.15621	1.17751	1.15794	1.17495	1.1583	1.11494	1.16688	1.10561	0.0385742	0.0257525	0.0292542	0.030946	0.0297454	0.0448726	0.036958	0.0114735	0.0138776	0.0146939	0.00555712	0.0119882	0.0229488	0.0245236	0.0282821	0.0184311	0.0283639	0.0401215	0.0171754	0.00802251	0.0155459	0.0114966	0.00527246	0.00990132	0.612723	0.97321	0.979073	0.614406	0.982365	0.908154	0.488856	0.727099	1.11983
	Simulation25	1.08176	1.14982	1.13661	1.14838	1.13101	1.13501	1.1227	1.15623	1.17747	1.15777	1.17464	1.15858	1.11499	1.16708	1.10535	0.0376953	0.0245262	0.0348853	0.0312565	0.0263889	0.0409133	0.0371222	0.010715	0.0142857	0.0154489	0.0055259	0.0107065	0.022542	0.0230995	0.0333274	0.0186961	0.0261238	0.0369246	0.0172591	0.00778495	0.0156065	0.0115571	0.00509065	0.0084678	0.611577	0.966849	0.975407	0.612966	0.993146	0.921923	0.486692	0.736895	1.1042
	Simulation26	1.08177	1.14977	1.13643	1.14839	1.1312	1.13487	1.12278	1.15612	1.17753	1.15763	1.17501	1.15844	1.115	1.16677	1.10545	0.0423828	0.0257525	0.0370828	0.029497	0.028588	0.0455325	0.0353154	0.00976674	0.0129592	0.0133	0.00580687	0.0118374	0.0251701	0.0240109	0.0353882	0.0177356	0.0277584	0.0397379	0.016234	0.00661538	0.0143944	0.0101064	0.00541063	0.00970129	0.611118	0.953961	0.976806	0.61439	0.984281	0.911982	0.486566	0.713329	1.12255
	Simulation27	1.08183	1.14988	1.13659	1.14846	1.13116	1.13502	1.12261	1.15618	1.17753	1.15788	1.17496	1.15862	1.11496	1.16689	1.10563	0.0379883	0.0287625	0.0344733	0.02929	0.0261574	0.0444767	0.0367937	0.0121373	0.0136735	0.0163201	0.00599419	0.0125914	0.0226515	0.0270586	0.0329366	0.0177522	0.0255184	0.0389386	0.0173218	0.0085342	0.0150005	0.0122461	0.00549063	0.0101514	0.615323	0.968074	0.978109	0.617626	0.988516	0.908585	0.483775	0.722661	1.1045
	Simulation28	1.08185	1.1499	1.13658	1.1483	1.13126	1.13485	1.12265	1.15605	1.17739	1.15763	1.17472	1.15873	1.11502	1.16707	1.10553	0.0393555	0.0261984	0.0313144	0.03136	0.0268519	0.0419691	0.0381078	0.0112839	0.0121429	0.0130096	0.005682	0.01327	0.0229331	0.0252072	0.0298099	0.0186133	0.0259725	0.037532	0.0178448	0.00800424	0.0129398	0.00969536	0.00530155	0.0111515	0.613784	0.972415	0.977098	0.610943	0.983649	0.908313	0.484893	0.728239	1.08736
	Simulation29	1.08185	1.14981	1.13641	1.14847	1.13107	1.13498	1.12267	1.1561	1.17746	1.15787	1.17486	1.1584	1.11494	1.16701	1.10563	0.0413086	0.0248606	0.0362588	0.030739	0.0267361	0.0409133	0.0354796	0.0105253	0.0132653	0.0138808	0.00508882	0.0151549	0.0245287	0.0231565	0.0347842	0.0178018	0.0256697	0.0370524	0.016757	0.00738291	0.0147277	0.0107108	0.00466158	0.012185	0.609221	0.954949	0.97441	0.605898	0.98025	0.91209	0.490686	0.721321	1.11427
	Simulation30	1.08179	1.14993	1.13648	1.14856	1.13103	1.13503	1.12255	1.15619	1.17734	1.15775	1.17485	1.15851	1.11504	1.16706	1.10549	0.0388672	0.025641	0.0344733	0.0337404	0.0258102	0.0473802	0.0395861	0.0109046	0.012449	0.0126612	0.00602541	0.0130438	0.0234181	0.0244097	0.0331498	0.0196897	0.0245194	0.0423274	0.0186189	0.00782149	0.013364	0.00961074	0.00563608	0.0105847	0.617164	0.965628	0.971146	0.608639	0.980283	0.921478	0.487554	0.728996	1.10521
	Simulation31	1.08186	1.14964	1.13661	1.14857	1.13118	1.13493	1.12269	1.15601	1.17746	1.15781	1.175	1.1585	1.11477	1.16704	1.10562	0.0361328	0.0274247	0.030353	0.030118	0.0270833	0.042497	0.0392576	0.0129907	0.0129592	0.013242	0.00611907	0.014024	0.0213844	0.0256914	0.0286729	0.0176528	0.026033	0.0387148	0.0183678	0.00910071	0.0142732	0.0102635	0.00566517	0.0114849	0.614723	0.960065	0.965102	0.608711	0.980642	0.927611	0.489539	0.72744	1.10677
	Simulation32	1.08184	1.14984	1.13646	1.14834	1.1309	1.13485	1.12257	1.15625	1.17726	1.15777	1.17492	1.15842	1.11515	1.167	1.10562	0.040332	0.0269788	0.0324131	0.0339474	0.0261574	0.0442127	0.0361367	0.0125166	0.0129592	0.0133	0.00593175	0.0137224	0.0237309	0.0256914	0.030556	0.0198221	0.0253065	0.0390026	0.0171335	0.00917381	0.0141519	0.0100338	0.00562153	0.0111348	0.612966	0.968788	0.976783	0.61113	0.979573	0.925906	0.492003	0.74215	1.10677
	Simulation33	1.08185	1.14986	1.13643	1.1484	1.13117	1.13496	1.12268	1.15603	1.17745	1.15791	1.17484	1.15859	1.11493	1.1669	1.10559	0.0399414	0.0275362	0.0336492	0.0320845	0.0255787	0.0403854	0.0343298	0.0103357	0.0133673	0.013242	0.00599419	0.0126668	0.0237935	0.0261187	0.0318351	0.0188286	0.0244286	0.0367008	0.0163386	0.00712706	0.0146671	0.010191	0.00562153	0.010318	0.616662	0.969181	0.965367	0.609262	0.969714	0.920183	0.489758	0.719	1.10795
	Simulation34	1.08182	1.15011	1.13649	1.14839	1.13117	1.13489	1.1227	1.15614	1.17747	1.15775	1.17477	1.15848	1.11494	1.16683	1.1055	0.0393555	0.0259755	0.0330998	0.030946	0.0260417	0.0393295	0.0417214	0.011758	0.0137755	0.0137066	0.00577565	0.0122898	0.023684	0.0240394	0.0316575	0.0183152	0.0254578	0.03539	0.0197276	0.00844283	0.0149095	0.0105658	0.005367	0.00983464	0.615729	0.950013	0.974133	0.609695	0.980556	0.915776	0.492159	0.726221	1.10904
	Simulation35	1.08188	1.14979	1.13651	1.14837	1.13108	1.13483	1.12256	1.15614	1.17737	1.15775	1.17477	1.15861	1.11488	1.1669	1.10548	0.0380859	0.0276477	0.0333745	0.030325	0.0258102	0.0414412	0.0428712	0.0109994	0.0126531	0.0141131	0.00561956	0.0135716	0.0227767	0.0259762	0.0317641	0.0173547	0.02458	0.0368926	0.0200205	0.00769357	0.0133034	0.011001	0.00516337	0.0109348	0.616157	0.957303	0.975367	0.607228	0.984817	0.907938	0.484712	0.725959	1.11277
	Simulation36	1.08185	1.14986	1.13681	1.14841	1.13103	1.13487	1.12261	1.15622	1.17722	1.15759	1.17465	1.15858	1.11504	1.16696	1.10555	0.0395508	0.0284281	0.0310397	0.0316705	0.0246528	0.0435529	0.0425427	0.010146	0.0152041	0.014752	0.00555712	0.0144764	0.0232147	0.0271156	0.0302718	0.0183152	0.0239746	0.0393862	0.0201669	0.00712706	0.0163944	0.0113878	0.00503974	0.0120516	0.60727	0.971713	0.978009	0.609045	0.982406	0.922884	0.494737	0.727157	1.10475
	Simulation37	1.08182	1.14954	1.13651	1.14836	1.13104	1.13492	1.12266	1.15618	1.17729	1.15765	1.17487	1.1587	1.11497	1.16689	1.10538	0.0396484	0.0282051	0.0335119	0.0329124	0.025	0.0410453	0.0359724	0.0119477	0.0143878	0.0127773	0.00549468	0.0147026	0.023027	0.0270016	0.0321194	0.0194413	0.0240048	0.0373082	0.0166105	0.00833318	0.0152732	0.00990087	0.00512701	0.0117849	0.609249	0.966701	0.973416	0.613126	0.983972	0.91142	0.484536	0.722169	1.09434
	Simulation38	1.08184	1.14985	1.13661	1.14836	1.13117	1.13488	1.12272	1.15616	1.17754	1.1578	1.17485	1.15838	1.11523	1.16695	1.10549	0.0399414	0.0284281	0.030353	0.0332229	0.0278935	0.042629	0.0387648	0.0126114	0.0173469	0.013242	0.00561956	0.0139486	0.0236058	0.0266598	0.0288151	0.019491	0.0265779	0.037468	0.0182423	0.0086073	0.0184854	0.0100701	0.00526519	0.0114849	0.608997	0.959119	0.971883	0.609833	0.983619	0.90877	0.492581	0.725238	1.103
	Simulation39	1.08181	1.14999	1.13648	1.14848	1.13114	1.13496	1.12275	1.15617	1.17749	1.15785	1.17489	1.15867	1.11486	1.16686	1.10558	0.0395508	0.0275362	0.0295289	0.0335334	0.0274306	0.042629	0.038272	0.0114735	0.0137755	0.0140551	0.0055259	0.0131192	0.023465	0.0257199	0.0277492	0.0195737	0.0263357	0.0369565	0.0176147	0.00826008	0.0145762	0.0110735	0.00520701	0.0108014	0.612301	0.960179	0.960672	0.605151	0.979959	0.911673	0.4812	0.733327	1.0942
	Simulation40	1.08194	1.14998	1.13665	1.14842	1.13118	1.13508	1.12271	1.1561	1.17737	1.15784	1.17478	1.15853	1.11483	1.16684	1.10554	0.0380859	0.0268673	0.0336492	0.031981	0.0283565	0.0465884	0.0359724	0.0116632	0.0130612	0.0119061	0.00580687	0.0146272	0.0224638	0.0262611	0.0326168	0.0190438	0.0271833	0.0421675	0.0169034	0.00793114	0.0144853	0.009103	0.00531609	0.0119183	0.611334	0.968707	0.971483	0.607689	0.986126	0.913895	0.486821	0.719872	1.11378
	Simulation41	1.08185	1.14988	1.13687	1.14838	1.13106	1.13496	1.12261	1.15631	1.17745	1.15774	1.17492	1.15844	1.11494	1.16678	1.10565	0.037207	0.0266444	0.0376322	0.0324984	0.0247685	0.0460604	0.0412286	0.0108098	0.0140816	0.0138808	0.00540102	0.0153811	0.0221197	0.0248654	0.0350684	0.0194744	0.0237929	0.0411765	0.0189954	0.00751083	0.0151217	0.010602	0.0050252	0.0125683	0.610141	0.960275	0.963456	0.609972	0.98372	0.909591	0.487074	0.727127	1.10361
	Simulation42	1.08191	1.14981	1.13657	1.14836	1.13112	1.13494	1.12259	1.15616	1.1775	1.15779	1.17475	1.15843	1.11495	1.16694	1.1054	0.0381836	0.0268673	0.0333745	0.0329124	0.0269676	0.042497	0.0371222	0.0119477	0.0168367	0.013242	0.00524492	0.0124406	0.0220415	0.0250078	0.0317996	0.0195572	0.0259422	0.0379476	0.0173009	0.00820526	0.0178793	0.0102394	0.00479248	0.0100013	0.60937	0.96358	0.971256	0.608697	0.982681	0.91669	0.488907	0.713198	1.08784
	Simulation43	1.08187	1.14976	1.13645	1.14841	1.13115	1.13501	1.1227	1.15621	1.17756	1.15782	1.17477	1.15837	1.11492	1.16689	1.10546	0.0407227	0.0261984	0.0343359	0.030946	0.0290509	0.042497	0.0326873	0.0106201	0.0136735	0.0130677	0.00590053	0.0123652	0.0241377	0.0244667	0.0321549	0.0183483	0.0280611	0.0366688	0.015188	0.00736463	0.0145459	0.00991296	0.0054979	0.00998466	0.616483	0.955596	0.974031	0.61022	0.987725	0.908681	0.482928	0.711517	1.08741
	Simulation44	1.082	1.14976	1.1364	1.14838	1.13121	1.13492	1.12278	1.15615	1.17736	1.15771	1.17477	1.15863	1.11489	1.16682	1.10559	0.0396484	0.0263099	0.0313144	0.0289795	0.0274306	0.0496239	0.0404074	0.0116632	0.0132653	0.0144616	0.00518248	0.0153057	0.0233242	0.0241534	0.0302363	0.0172057	0.0266687	0.0436701	0.0193929	0.00820526	0.0145459	0.0112669	0.00483612	0.012485	0.610022	0.950499	0.979288	0.614742	0.984223	0.913488	0.493921	0.719872	1.10326
	Simulation45	1.0819	1.14994	1.13652	1.14848	1.13122	1.1351	1.12278	1.15612	1.17736	1.15767	1.17478	1.15844	1.11514	1.16691	1.10564	0.0387695	0.0265329	0.0310397	0.0316705	0.0265046	0.0430249	0.0372865	0.0121373	0.0144898	0.0135904	0.00596297	0.0155319	0.0229644	0.0250363	0.0294191	0.0187292	0.0254276	0.038555	0.0173427	0.00880832	0.0159096	0.0106987	0.00554154	0.0126183	0.619507	0.950816	0.961433	0.604442	0.979982	0.918388	0.482894	0.741794	1.10477
	Simulation46	1.08181	1.14978	1.13636	1.14848	1.1311	1.1349	1.12262	1.15615	1.17748	1.15783	1.1748	1.15861	1.11484	1.16708	1.10552	0.0378906	0.0272018	0.0340613	0.0324984	0.0267361	0.0440808	0.0387648	0.0121373	0.0143878	0.0131839	0.00649371	0.0129684	0.0228706	0.0253211	0.0317285	0.0192591	0.0257303	0.0394182	0.0178448	0.0084611	0.0156065	0.0100218	0.00610151	0.0107514	0.616505	0.959835	0.961746	0.611966	0.984624	0.913938	0.481446	0.722661	1.10855
	Simulation47	1.08185	1.14996	1.13645	1.14847	1.13132	1.13498	1.12275	1.15628	1.17736	1.15781	1.1747	1.15864	1.11495	1.16684	1.10558	0.0376953	0.0296544	0.0325505	0.03136	0.0258102	0.0398575	0.038929	0.0125166	0.0133673	0.0126031	0.00624395	0.0131192	0.0219789	0.0276567	0.0308758	0.0182655	0.0244589	0.0358696	0.0181795	0.00906416	0.0142126	0.00933269	0.00589788	0.0105014	0.611577	0.96218	0.971608	0.607328	0.967819	0.912962	0.486807	0.735015	1.10795
	Simulation48	1.08189	1.14984	1.13652	1.14846	1.13124	1.13494	1.12273	1.15624	1.17736	1.1577	1.17491	1.15846	1.11492	1.16688	1.10567	0.0418945	0.0301003	0.0317264	0.0310495	0.0241898	0.0454006	0.0395861	0.0128011	0.0160204	0.0128935	0.00686835	0.0115359	0.0249511	0.0283118	0.0301652	0.0182324	0.022794	0.0408568	0.0185352	0.00880832	0.0168187	0.00991296	0.0062615	0.00946793	0.612759	0.957073	0.962245	0.611315	0.984281	0.915314	0.488072	0.735426	1.09769
	Simulation49	1.08192	1.14991	1.13651	1.14855	1.13135	1.13492	1.12288	1.15622	1.1775	1.15789	1.17486	1.15862	1.11493	1.16672	1.10536	0.0381836	0.0277592	0.0346106	0.0296005	0.0284722	0.0411772	0.0410644	0.0109994	0.0120408	0.0129516	0.00583809	0.0128176	0.0224325	0.026318	0.0336117	0.0176362	0.0278493	0.0361253	0.0195393	0.00780322	0.013061	0.00987669	0.00543245	0.0106181	0.611775	0.953459	0.976211	0.609505	0.993417	0.90399	0.48702	0.732455	1.10628
	Simulation50	1.08181	1.14964	1.13661	1.14857	1.13109	1.13479	1.1226	1.15614	1.17753	1.15787	1.17477	1.15854	1.11487	1.1669	1.10551	0.0391602	0.0259755	0.0320011	0.0352929	0.0277778	0.0461924	0.0394218	0.0110943	0.0128571	0.0126031	0.00571322	0.0140994	0.0230896	0.0250078	0.0299876	0.0205673	0.0266081	0.0409847	0.0185143	0.00771185	0.0142732	0.00981625	0.00518519	0.0113682	0.61411	0.971219	0.965777	0.611235	0.983505	0.913689	0.486979	0.729414	1.12919
	Simulation51	1.08176	1.14991	1.13649	1.14836	1.13123	1.1349	1.1227	1.15611	1.1776	1.15763	1.17482	1.15846	1.11504	1.16694	1.10576	0.0429688	0.0279822	0.0318638	0.0357069	0.0261574	0.0440808	0.0402431	0.0104305	0.015	0.0131258	0.0050576	0.0127422	0.0253891	0.0256345	0.0305205	0.021296	0.0257	0.0390665	0.0190582	0.00734636	0.016546	0.0101185	0.00469794	0.0105514	0.610621	0.95964	0.976398	0.607777	0.98628	0.911832	0.489809	0.721027	1.10615
	Simulation52	1.08186	1.14986	1.13661	1.14849	1.1311	1.1349	1.12276	1.15596	1.17739	1.1577	1.17481	1.15831	1.11499	1.16701	1.10543	0.0416992	0.0274247	0.0341986	0.0330159	0.0237269	0.0444767	0.0384363	0.0126114	0.0136735	0.014752	0.00577565	0.014024	0.0246226	0.0255205	0.0325457	0.0195406	0.0226729	0.039578	0.0177193	0.00879004	0.0151217	0.0111944	0.00535973	0.0112515	0.611591	0.957051	0.973931	0.611204	0.973899	0.914151	0.483957	0.726654	1.12587
	Simulation53	1.08179	1.14972	1.13655	1.14836	1.13125	1.135	1.12258	1.15614	1.17742	1.15779	1.17496	1.15874	1.11495	1.16707	1.10544	0.0425781	0.0298774	0.030765	0.031567	0.0311343	0.0390656	0.0346583	0.0134648	0.0123469	0.0126031	0.00605663	0.0147026	0.0251701	0.0276852	0.0298099	0.0186464	0.0302407	0.035454	0.0163595	0.00970377	0.0133337	0.00957447	0.00565062	0.0119349	0.615145	0.952234	0.978936	0.611041	0.985517	0.918003	0.487487	0.724381	1.09778
	Simulation54	1.08194	1.1498	1.13659	1.14844	1.13124	1.13492	1.12268	1.15608	1.17735	1.15777	1.17495	1.15873	1.11494	1.16708	1.1054	0.0389648	0.0275362	0.0310397	0.0327054	0.0259259	0.0395935	0.0354796	0.0118528	0.0115306	0.0135904	0.00571322	0.0160597	0.0231208	0.026318	0.029881	0.0196069	0.0253973	0.0349105	0.0165896	0.00873522	0.0127277	0.0104449	0.00539609	0.0131184	0.612474	0.970182	0.971378	0.609084	0.99283	0.913579	0.485472	0.743018	1.1071
	Simulation55	1.08196	1.14979	1.13671	1.14837	1.13117	1.13489	1.12272	1.1561	1.17745	1.15769	1.17489	1.15845	1.11509	1.16687	1.10555	0.0386719	0.025641	0.030353	0.030118	0.0282407	0.0438168	0.0410644	0.0109046	0.0131633	0.0134743	0.00508882	0.0141748	0.0229957	0.0234128	0.0287085	0.0173382	0.0269109	0.0387468	0.0190582	0.00773012	0.0140913	0.0102273	0.00466885	0.0115515	0.615134	0.947367	0.965102	0.604948	0.984988	0.906027	0.485518	0.728996	1.10071
	Simulation56	1.08188	1.14981	1.13638	1.14853	1.13126	1.13489	1.12269	1.15619	1.17748	1.15781	1.17483	1.15851	1.11485	1.16697	1.10546	0.0398437	0.0292085	0.0330998	0.0296005	0.0273148	0.0394615	0.0381078	0.0124218	0.0152041	0.0135323	0.0052137	0.014024	0.0235901	0.0275143	0.0314443	0.0173216	0.0265173	0.0351023	0.018054	0.0087535	0.0165763	0.0103603	0.00471249	0.0112848	0.611641	0.957068	0.967917	0.609505	0.98304	0.913497	0.486511	0.719053	1.09898
	Simulation57	1.082	1.14988	1.13645	1.1484	1.13111	1.13488	1.12274	1.15606	1.17741	1.15782	1.17495	1.15848	1.11487	1.16697	1.10546	0.0369141	0.0251951	0.0285675	0.0304285	0.0259259	0.0451366	0.0390933	0.0102408	0.0132653	0.0141712	0.00493272	0.0137978	0.022323	0.0229856	0.0273939	0.0180171	0.0258211	0.0411125	0.0180122	0.00740118	0.0146974	0.010735	0.0046034	0.0110515	0.614983	0.948832	0.982195	0.60942	0.988317	0.91861	0.482132	0.732636	1.12307
	Simulation58	1.08168	1.15002	1.1365	1.14854	1.13102	1.13479	1.12271	1.15633	1.17736	1.15776	1.17475	1.1586	1.11504	1.167	1.10551	0.0391602	0.0275362	0.0343359	0.0329124	0.0282407	0.0417052	0.0392576	0.0102408	0.0139796	0.0127773	0.00549468	0.0119882	0.0235276	0.0258338	0.0327234	0.0194247	0.0267292	0.0368606	0.0182632	0.0068164	0.014758	0.009647	0.00506156	0.00983464	0.616063	0.96218	0.969036	0.614601	0.981882	0.908128	0.485351	0.71868	1.09495
	Simulation59	1.0818	1.14982	1.13662	1.14839	1.13123	1.13483	1.12263	1.1562	1.17731	1.15778	1.17468	1.15878	1.11487	1.16703	1.10553	0.0400391	0.0264214	0.0330998	0.0300145	0.0302083	0.0402534	0.0397503	0.0115684	0.0145918	0.0138227	0.00565078	0.0147026	0.0237466	0.0248654	0.0315509	0.0176031	0.0290904	0.0359015	0.0185352	0.00802251	0.0156671	0.0106625	0.00521428	0.0116849	0.616305	0.95587	0.960662	0.608113	0.97215	0.914744	0.484505	0.718052	1.09705
	Simulation60	1.08186	1.14972	1.13668	1.14831	1.13112	1.13485	1.1227	1.15611	1.17726	1.15771	1.17498	1.15855	1.11511	1.16694	1.10548	0.0415039	0.0253066	0.0280181	0.0327054	0.0304398	0.0423651	0.0384363	0.0113787	0.0156122	0.0112673	0.00577565	0.0154565	0.0245131	0.0241534	0.0262569	0.0194247	0.0288482	0.0387148	0.0176565	0.00780322	0.0170914	0.00864362	0.00526519	0.0125017	0.615576	0.962064	0.968399	0.606607	0.986859	0.925388	0.482887	0.72374	1.11329
	Simulation61	1.08193	1.14997	1.13678	1.14856	1.13116	1.13496	1.12257	1.1562	1.17751	1.15755	1.1749	1.15839	1.11491	1.16687	1.10569	0.0417969	0.0251951	0.0357094	0.030118	0.027662	0.0407813	0.0405716	0.0119477	0.0141837	0.0121385	0.00502638	0.0134208	0.0246226	0.0234698	0.0330787	0.0177025	0.0266687	0.0368606	0.0194975	0.00836973	0.0148186	0.00898211	0.0047343	0.0107348	0.614557	0.958669	0.962505	0.60441	0.99185	0.912008	0.490402	0.735626	1.09361
	Simulation62	1.08196	1.14974	1.13663	1.14851	1.13106	1.13486	1.12262	1.15611	1.17751	1.15778	1.17489	1.15841	1.11495	1.16696	1.10554	0.0374023	0.0237458	0.0318638	0.0316705	0.0248843	0.0473802	0.0404074	0.010715	0.0127551	0.0128935	0.00571322	0.0131192	0.02237	0.0224729	0.0298099	0.0189279	0.0247313	0.0425192	0.0190373	0.00720016	0.0143338	0.00984043	0.00525791	0.0106848	0.613094	0.955707	0.972093	0.614668	0.988549	0.91756	0.485274	0.720225	1.11303
	Simulation63	1.08197	1.14988	1.13668	1.14844	1.13109	1.13473	1.12293	1.15602	1.17749	1.15767	1.1749	1.15864	1.11506	1.16695	1.10531	0.0429688	0.0269788	0.030765	0.0335334	0.0266204	0.042761	0.0409001	0.0100512	0.0123469	0.0145197	0.00549468	0.0143256	0.0256081	0.0255205	0.029348	0.0199877	0.026033	0.0383951	0.0189117	0.00707224	0.0134853	0.011279	0.00505429	0.0114015	0.614897	0.962661	0.972248	0.61288	0.988906	0.914648	0.484955	0.725132	1.11434
	Simulation64	1.08193	1.1496	1.13653	1.14835	1.13112	1.13503	1.12265	1.15619	1.17748	1.15759	1.17478	1.15852	1.11497	1.16708	1.10548	0.0422852	0.0255295	0.0281555	0.0324984	0.0252315	0.042893	0.0404074	0.0129907	0.0130612	0.0134743	0.00630639	0.0130438	0.0248103	0.0243812	0.0272162	0.0191598	0.0238535	0.0381074	0.0185352	0.00917381	0.0147277	0.0100701	0.0058397	0.0106848	0.608185	0.974159	0.972203	0.611467	0.9819	0.908949	0.485274	0.720566	1.12049
	Simulation65	1.08188	1.14987	1.13635	1.14839	1.13105	1.13489	1.12274	1.15613	1.17738	1.15762	1.17482	1.15862	1.11515	1.16683	1.10547	0.0423828	0.0294314	0.0298036	0.030739	0.027662	0.0452686	0.0397503	0.0119477	0.0144898	0.0150424	0.00533858	0.0131946	0.0247634	0.0275998	0.028744	0.0179509	0.0270319	0.0412724	0.0185561	0.008388	0.0159702	0.0114603	0.00499611	0.0106014	0.61184	0.957303	0.981743	0.609586	0.999249	0.918667	0.482953	0.72815	1.10074
	Simulation66	1.08191	1.14976	1.13669	1.14857	1.13107	1.13492	1.12264	1.15616	1.17746	1.15768	1.17471	1.15856	1.11505	1.16693	1.10549	0.0400391	0.0283166	0.0332372	0.0339474	0.0268519	0.0465884	0.037615	0.011758	0.0142857	0.0145778	0.00546346	0.0135716	0.0238717	0.0267168	0.0314443	0.0197725	0.0261843	0.0404092	0.0171754	0.00833318	0.0157581	0.0110372	0.00517065	0.0111015	0.615922	0.958032	0.963916	0.603497	0.991274	0.90991	0.47977	0.72926	1.11033
	Simulation67	1.08191	1.14987	1.13687	1.14847	1.13132	1.13513	1.12276	1.15602	1.17754	1.15767	1.17485	1.15854	1.11489	1.16693	1.1055	0.040332	0.0272018	0.0354347	0.0323949	0.0261574	0.0413092	0.032523	0.0109046	0.0138776	0.0128935	0.0050576	0.0113097	0.0237935	0.0257769	0.033967	0.0191432	0.0251854	0.0371164	0.0152926	0.00765702	0.0151823	0.00955029	0.0048143	0.00913455	0.610688	0.959835	0.974805	0.607422	0.984046	0.923574	0.487895	0.725718	1.11141
	Simulation68	1.08184	1.14985	1.1365	1.14835	1.13116	1.13483	1.12273	1.15605	1.17735	1.15786	1.17493	1.15851	1.115	1.16691	1.10554	0.0411133	0.0247492	0.0315891	0.0287725	0.0271991	0.0431569	0.0399146	0.0116632	0.0137755	0.0131258	0.0055259	0.0149287	0.0245757	0.0238116	0.0299165	0.0170898	0.0267595	0.0382673	0.0190163	0.00815044	0.0149398	0.0100459	0.00497429	0.0121016	0.615095	0.955912	0.968601	0.615224	0.983998	0.910559	0.48869	0.732125	1.1048
	Simulation69	1.0818	1.15003	1.13664	1.14845	1.13106	1.1349	1.12267	1.15589	1.17744	1.15779	1.1748	1.15848	1.11508	1.16703	1.10546	0.0385742	0.0250836	0.0296663	0.0331194	0.0252315	0.0446087	0.0356439	0.00929262	0.0134694	0.0135904	0.00599419	0.0143256	0.0225733	0.0240679	0.0279979	0.0197062	0.0246405	0.0391944	0.0160248	0.006524	0.0144247	0.0106504	0.00557063	0.0116349	0.615897	0.96842	0.972412	0.610761	0.986538	0.911445	0.482081	0.732423	1.09521
	Simulation70	1.08195	1.14984	1.13649	1.14839	1.13104	1.13475	1.12289	1.1562	1.1774	1.15771	1.17487	1.15877	1.11505	1.16708	1.10559	0.040332	0.0276477	0.0362588	0.0334299	0.0274306	0.0464564	0.0405716	0.011758	0.0123469	0.0145197	0.00586931	0.0126668	0.0237153	0.0257484	0.0335051	0.0199712	0.0263962	0.0414003	0.0190163	0.00829663	0.0137277	0.0110977	0.00546881	0.010368	0.612966	0.954314	0.970624	0.608478	0.984223	0.913827	0.484323	0.730778	1.10961
	Simulation71	1.08198	1.14976	1.13658	1.14839	1.13103	1.13495	1.12268	1.15604	1.17744	1.15782	1.17482	1.15834	1.11492	1.16696	1.10549	0.0416016	0.0234114	0.0340613	0.0314635	0.0305556	0.0352382	0.0371222	0.0110943	0.0137755	0.016204	0.00590053	0.0139486	0.0247634	0.0223589	0.03283	0.0185636	0.0292417	0.0317455	0.0174892	0.00805906	0.014758	0.0120406	0.00549063	0.0113015	0.610818	0.965831	0.977857	0.608419	0.973548	0.925513	0.490014	0.735856	1.10056
	Simulation72	1.08191	1.1497	1.13651	1.14841	1.1313	1.13482	1.12276	1.15618	1.17739	1.15773	1.17488	1.15856	1.11506	1.16699	1.10544	0.0397461	0.0284281	0.0321384	0.0328089	0.0284722	0.0419691	0.0394218	0.010715	0.0139796	0.0137647	0.00702445	0.0142502	0.0235432	0.0273719	0.0315864	0.0195903	0.0270925	0.0359655	0.0183678	0.00758393	0.0151823	0.0106867	0.00650149	0.0114682	0.610063	0.974621	0.980862	0.610617	0.96979	0.895043	0.481764	0.728561	1.10748
	Simulation73	1.08187	1.14979	1.13655	1.14839	1.1311	1.13486	1.12267	1.15609	1.17747	1.15769	1.17491	1.15857	1.11489	1.16707	1.10555	0.0361328	0.0270903	0.0320011	0.0322915	0.0270833	0.0402534	0.0425427	0.0110943	0.0144898	0.0145778	0.00530736	0.0131192	0.0217286	0.0254351	0.0306982	0.0187623	0.0258514	0.0365729	0.0200205	0.00785804	0.0157884	0.0113032	0.00486521	0.0107181	0.617266	0.946502	0.979713	0.606359	0.981723	0.924736	0.487489	0.729414	1.10276
	Simulation74	1.08186	1.14977	1.13633	1.14842	1.13124	1.13499	1.12257	1.1563	1.17752	1.15776	1.17482	1.15842	1.1149	1.16686	1.10567	0.0390625	0.0263099	0.0289795	0.032188	0.0273148	0.0423651	0.0344941	0.0124218	0.0120408	0.0130096	0.00649371	0.0133454	0.0235119	0.0245806	0.0275715	0.0192591	0.0263054	0.0376598	0.0162549	0.00884487	0.0128792	0.00993714	0.00594879	0.0107681	0.615645	0.965154	0.981251	0.61485	0.978756	0.91005	0.487425	0.734872	1.08929
	Simulation75	1.08184	1.14992	1.13644	1.14847	1.13116	1.13496	1.12273	1.15601	1.17757	1.15775	1.17482	1.1584	1.11476	1.16699	1.10563	0.0363281	0.028874	0.0343359	0.0342579	0.0259259	0.0409133	0.03318	0.0108098	0.0129592	0.0138227	0.00605663	0.0146272	0.0214939	0.0270301	0.0329721	0.0202196	0.025367	0.0372442	0.0152089	0.00751083	0.013758	0.0105416	0.00552699	0.0118516	0.606784	0.955754	0.973032	0.607483	0.99283	0.915117	0.48257	0.718864	1.08649
	Simulation76	1.08194	1.14981	1.13631	1.14865	1.13115	1.13497	1.12266	1.15608	1.17751	1.15763	1.17478	1.15851	1.11504	1.167	1.10552	0.037207	0.0254181	0.0300783	0.029083	0.0267361	0.0463244	0.0415572	0.0123269	0.0122449	0.0134162	0.00533858	0.013647	0.0220258	0.0231565	0.0285308	0.0170732	0.0253973	0.0408887	0.0191	0.00873522	0.0131822	0.0101547	0.00503974	0.0110848	0.609729	0.955677	0.968214	0.61144	0.98025	0.903739	0.48718	0.728932	1.10454
	Simulation77	1.08193	1.14981	1.13637	1.14845	1.13094	1.13495	1.12267	1.15613	1.17754	1.15767	1.17492	1.15854	1.11495	1.16696	1.10579	0.0382813	0.0249721	0.0299409	0.0289795	0.0303241	0.0422331	0.0413929	0.00910298	0.0136735	0.0119061	0.0055259	0.0139486	0.0227298	0.02384	0.0286729	0.017007	0.0295444	0.0376279	0.0201042	0.00646918	0.0148186	0.00927224	0.00516337	0.0112015	0.614214	0.959509	0.968074	0.605801	0.991589	0.904836	0.494575	0.722169	1.10878
	Simulation78	1.08189	1.1498	1.13651	1.14858	1.13124	1.1349	1.12268	1.1562	1.1775	1.15784	1.17477	1.15842	1.11483	1.16703	1.10536	0.0399414	0.0265329	0.0292542	0.029911	0.0263889	0.0360301	0.0384363	0.0128959	0.0128571	0.0134743	0.005682	0.0122898	0.0237779	0.0255205	0.0273583	0.017719	0.0255184	0.0320013	0.0182423	0.00904589	0.0140913	0.0102152	0.00525064	0.00968462	0.613212	0.973653	0.968519	0.608592	1.00091	0.912899	0.483422	0.724479	1.10647
	Simulation79	1.08183	1.14964	1.13662	1.14858	1.13107	1.13507	1.12273	1.15604	1.17742	1.15786	1.17474	1.15855	1.11501	1.16694	1.1055	0.0418945	0.0287625	0.0341986	0.0340509	0.0258102	0.0432889	0.038929	0.0113787	0.0115306	0.0135323	0.00636883	0.0140994	0.0248729	0.0274289	0.032297	0.0197559	0.0253368	0.038523	0.0180959	0.00747428	0.0124549	0.0102998	0.00586879	0.0115682	0.614587	0.96616	0.978946	0.602138	1.00068	0.913502	0.48839	0.709611	1.09443
	Simulation80	1.08182	1.14978	1.13645	1.14848	1.13104	1.13487	1.12281	1.15617	1.17746	1.15768	1.17471	1.15852	1.11507	1.16691	1.10546	0.0390625	0.0247492	0.0324131	0.0345684	0.0253472	0.0402534	0.0379435	0.0109994	0.0161224	0.0144035	0.00618151	0.0148534	0.0227454	0.023014	0.0302363	0.0206667	0.0249735	0.036509	0.0179076	0.007456	0.0172429	0.0110856	0.00562153	0.0120849	0.611726	0.958138	0.963024	0.60999	0.992418	0.917051	0.488075	0.709718	1.09074
	Simulation81	1.08196	1.14974	1.13661	1.14847	1.13127	1.13498	1.12264	1.15618	1.17755	1.15776	1.17489	1.15862	1.11489	1.16686	1.10557	0.0408203	0.025864	0.0352973	0.0342579	0.0314815	0.0417052	0.0390933	0.010715	0.0136735	0.0136485	0.00574444	0.012893	0.0242315	0.0244667	0.0336472	0.0201202	0.0305131	0.037468	0.0180749	0.00743773	0.0143641	0.0104086	0.005287	0.0102514	0.617259	0.966886	0.964992	0.607955	0.98301	0.917773	0.484236	0.720225	1.08741
	Simulation82	1.08187	1.14999	1.1366	1.14832	1.13119	1.13481	1.12277	1.15622	1.1775	1.15787	1.17494	1.15856	1.11502	1.16698	1.10542	0.0438477	0.0276477	0.0333745	0.031981	0.0288194	0.0422331	0.0377792	0.0122321	0.0134694	0.0146939	0.00530736	0.014024	0.0256238	0.0261187	0.0321904	0.0188782	0.0277887	0.0376598	0.0176775	0.00833318	0.0143338	0.0111098	0.00488702	0.0114349	0.60711	0.967264	0.975367	0.616297	0.985509	0.911429	0.484756	0.708296	1.09738
	Simulation83	1.08184	1.14995	1.13651	1.14851	1.13117	1.13494	1.12269	1.15644	1.17743	1.15767	1.17478	1.15828	1.11502	1.16694	1.10557	0.0381836	0.0254181	0.0292542	0.0338439	0.0283565	0.0406493	0.0420499	0.0108098	0.0145918	0.0140551	0.00530736	0.0138732	0.0224795	0.0237831	0.0273939	0.0201368	0.0274557	0.0353261	0.019623	0.00765702	0.0160611	0.0109526	0.00485066	0.0113515	0.607766	0.949178	0.965002	0.606779	0.987157	0.89746	0.485382	0.723823	1.10506
	Simulation84	1.0819	1.14985	1.13641	1.14843	1.1312	1.13507	1.1225	1.1561	1.17738	1.1578	1.17486	1.15857	1.11492	1.16677	1.10539	0.0430664	0.025864	0.0332372	0.030739	0.0241898	0.0403854	0.0415572	0.0125166	0.015102	0.0139389	0.005682	0.0148534	0.0255612	0.0249509	0.0315154	0.0181496	0.02346	0.0368926	0.0196021	0.00866212	0.0164247	0.0104691	0.00522155	0.0119849	0.61137	0.978601	0.97527	0.611694	0.985489	0.921714	0.48718	0.715033	1.09674
	Simulation85	1.08193	1.14974	1.13663	1.14841	1.13124	1.13493	1.12273	1.15597	1.17755	1.15773	1.17484	1.15845	1.11496	1.16698	1.10547	0.0402344	0.0250836	0.0326878	0.0300145	0.0256944	0.0391976	0.0356439	0.0113787	0.0133673	0.0141712	0.00571322	0.0137978	0.0238404	0.0242958	0.0302363	0.0177356	0.0247011	0.0350703	0.0168616	0.00793114	0.0148186	0.0107955	0.005287	0.0109515	0.612931	0.977205	0.966476	0.614589	0.9847	0.911755	0.488425	0.725309	1.13198
	Simulation86	1.08194	1.14972	1.13646	1.14844	1.13114	1.13469	1.1227	1.15618	1.17736	1.15771	1.17499	1.15874	1.11499	1.1668	1.10566	0.043457	0.0257525	0.0318638	0.0296005	0.0263889	0.0388016	0.0384363	0.00929262	0.0144898	0.0148101	0.00596297	0.0120636	0.0257959	0.0241249	0.0303784	0.0173878	0.0251249	0.0348465	0.0182005	0.00648745	0.0157277	0.0113274	0.00554881	0.00985131	0.612919	0.972141	0.964558	0.603486	0.977629	0.925046	0.493048	0.713198	1.11082
	Simulation87	1.08191	1.14987	1.13663	1.14851	1.13127	1.13488	1.12264	1.15617	1.1774	1.15777	1.17486	1.15858	1.11502	1.16695	1.10567	0.0415039	0.0276477	0.0362588	0.029497	0.0268519	0.042761	0.0381078	0.00957709	0.0122449	0.0157974	0.00583809	0.0133454	0.0245287	0.0256629	0.0339314	0.0170401	0.0257303	0.038523	0.0176775	0.00654228	0.0130913	0.012234	0.005447	0.0108348	0.611149	0.955312	0.967787	0.609997	0.991274	0.92261	0.485971	0.718128	1.09738
	Simulation88	1.08189	1.14986	1.13646	1.14848	1.13106	1.13491	1.12259	1.15619	1.1774	1.15774	1.17504	1.15851	1.11494	1.1669	1.10538	0.0381836	0.0276477	0.0289795	0.0336369	0.0246528	0.0448726	0.0390933	0.011758	0.0112245	0.0138227	0.00565078	0.0133454	0.0230113	0.0255205	0.0277492	0.0199877	0.0237324	0.0401215	0.0182423	0.00805906	0.0122428	0.010735	0.00521428	0.0108514	0.616186	0.955312	0.988354	0.613401	0.98122	0.91367	0.485812	0.718625	1.10866
	Simulation89	1.08193	1.14979	1.1365	1.1484	1.13114	1.13479	1.12259	1.15612	1.17748	1.15754	1.17474	1.15847	1.11497	1.16693	1.10565	0.0370117	0.0272018	0.0350227	0.0316705	0.0268519	0.0432889	0.0372865	0.00881851	0.0122449	0.0136485	0.00549468	0.0161351	0.022104	0.025606	0.0330432	0.0187623	0.0262146	0.0392583	0.0171335	0.00610369	0.0132428	0.0105174	0.00513428	0.0133851	0.615429	0.964897	0.963746	0.609555	0.983649	0.918505	0.480689	0.721157	1.09738
	Simulation90	1.08186	1.14981	1.13621	1.14842	1.13096	1.13489	1.12263	1.15613	1.17742	1.15766	1.17467	1.15834	1.11504	1.1671	1.10555	0.0375977	0.0279822	0.0358467	0.02929	0.0243056	0.0442127	0.0407359	0.0141286	0.0139796	0.0113834	0.00621273	0.0157581	0.0224951	0.0266313	0.033967	0.0176362	0.0234902	0.039578	0.0191628	0.0102886	0.0151823	0.00889749	0.00578152	0.012635	0.618053	0.962592	0.963601	0.611544	0.973576	0.918908	0.491956	0.738395	1.09704
	Simulation91	1.08185	1.14973	1.13651	1.14838	1.13117	1.13475	1.12264	1.15622	1.17747	1.15788	1.17468	1.15854	1.11502	1.16704	1.10554	0.0375	0.0267559	0.0325505	0.031567	0.0277778	0.0452686	0.0420499	0.0115684	0.0120408	0.013242	0.0052137	0.0134208	0.022151	0.025549	0.0306271	0.018663	0.0271833	0.0397059	0.0192674	0.00816871	0.0133337	0.0099734	0.00483612	0.0108514	0.615579	0.959361	0.964231	0.611554	0.981397	0.910463	0.484893	0.719595	1.11113
	Simulation92	1.0818	1.14978	1.13653	1.1484	1.13111	1.13506	1.12262	1.15615	1.17741	1.15795	1.1749	1.15847	1.11494	1.16705	1.10543	0.0363281	0.0284281	0.0346106	0.0308425	0.0270833	0.0484361	0.0405716	0.0116632	0.0139796	0.0126612	0.00493272	0.0146272	0.0214157	0.0268592	0.0329366	0.0182986	0.026366	0.0432864	0.0192674	0.00831491	0.0153641	0.00955029	0.0046034	0.0120016	0.609732	0.96784	0.981166	0.610691	0.991443	0.91353	0.492935	0.72753	1.11375
	Simulation93	1.08183	1.14969	1.13662	1.14857	1.13125	1.13478	1.12258	1.156	1.17746	1.15772	1.17486	1.15851	1.11491	1.16682	1.10555	0.0413086	0.0272018	0.0335119	0.0283585	0.0277778	0.0411772	0.0358081	0.0108098	0.0146939	0.0148682	0.00586931	0.0156827	0.0249824	0.0258908	0.0321194	0.0168579	0.0267292	0.0366049	0.016757	0.00778495	0.0158187	0.0113153	0.00554881	0.012685	0.613298	0.967933	0.965227	0.606502	0.992982	0.912257	0.484462	0.727127	1.1113
	Simulation94	1.08182	1.14996	1.13648	1.14832	1.13111	1.13491	1.12265	1.15626	1.17738	1.15783	1.17464	1.15841	1.11493	1.16697	1.10546	0.0397461	0.0279822	0.034748	0.030532	0.0275463	0.0451366	0.0371222	0.0125166	0.0126531	0.0136485	0.00699323	0.0150795	0.0234806	0.0262896	0.0331498	0.0178681	0.0265476	0.0404731	0.017531	0.00888142	0.0135762	0.0103965	0.0063924	0.0121183	0.612759	0.961609	0.979263	0.613188	0.987521	0.915867	0.485585	0.732159	1.09892
	Simulation95	1.08188	1.14991	1.13656	1.14849	1.13109	1.1348	1.12259	1.15625	1.17748	1.15787	1.17499	1.15871	1.11497	1.16685	1.10547	0.0375977	0.0268673	0.0274688	0.0308425	0.0252315	0.0460604	0.0333443	0.0110943	0.0146939	0.0127192	0.00499516	0.0125914	0.0224638	0.0250933	0.0258305	0.018249	0.0245497	0.0411765	0.0154599	0.00780322	0.015455	0.00957447	0.00467613	0.00998466	0.614795	0.962558	0.960295	0.616468	0.974945	0.921011	0.481425	0.724584	1.08744
	Simulation96	1.08187	1.14968	1.13652	1.1485	1.13131	1.13496	1.12258	1.15611	1.17729	1.15768	1.17486	1.1587	1.11504	1.16687	1.10544	0.0395508	0.0248606	0.0313144	0.0312565	0.0287037	0.0385377	0.0409001	0.0120425	0.0128571	0.0119642	0.00530736	0.0124406	0.0236684	0.0235267	0.0293125	0.0182986	0.0278795	0.033376	0.0192046	0.00840628	0.0141519	0.00938104	0.00493793	0.0101847	0.611141	0.972674	0.971621	0.60312	0.989482	0.905687	0.488976	0.722418	1.10647
	Simulation97	1.08183	1.14966	1.1366	1.14836	1.13124	1.13487	1.12284	1.15637	1.17747	1.15787	1.17467	1.15864	1.1148	1.167	1.10558	0.0425781	0.0266444	0.0354347	0.0329124	0.0234954	0.0407813	0.0405716	0.0134648	0.0126531	0.0137066	0.0050576	0.014401	0.0249511	0.02478	0.0336827	0.0192922	0.0226427	0.036445	0.0190582	0.00957585	0.0136671	0.0104811	0.00458886	0.0116516	0.616223	0.956139	0.95738	0.60476	0.97727	0.905179	0.487363	0.724381	1.09661
	Simulation98	1.08187	1.14986	1.13655	1.14859	1.13105	1.13503	1.12264	1.15619	1.17737	1.15778	1.17472	1.15841	1.11505	1.16697	1.10548	0.0405273	0.028874	0.0348853	0.0306355	0.0262731	0.0442127	0.0366294	0.0110943	0.0131633	0.0124869	0.00549468	0.0155319	0.0244818	0.0275713	0.0332564	0.0180834	0.0253368	0.0394821	0.0174055	0.00754738	0.0145156	0.00976789	0.00513428	0.012835	0.617567	0.960522	0.974423	0.609531	0.986388	0.911211	0.490434	0.719754	1.12734
	Simulation99	1.08181	1.14977	1.13645	1.14836	1.1312	1.13484	1.12265	1.15632	1.17749	1.15787	1.17473	1.15837	1.11504	1.16696	1.10564	0.0421875	0.0277592	0.0282928	0.0342579	0.0273148	0.042893	0.0336728	0.0109994	0.0139796	0.0136485	0.00561956	0.0141748	0.0250606	0.0262896	0.0266122	0.0201368	0.0264568	0.0378517	0.0156691	0.00756565	0.0153944	0.0103361	0.00510519	0.0114515	0.613584	0.961397	0.966271	0.61221	0.999103	0.916163	0.482222	0.724335	1.10748
	Simulation100	1.08182	1.14977	1.13644	1.14848	1.13116	1.13485	1.12253	1.15619	1.17739	1.15772	1.17486	1.15857	1.11499	1.1669	1.1055	0.0379883	0.0285396	0.0317264	0.0323949	0.0306713	0.0442127	0.0412286	0.0113787	0.0142857	0.0129516	0.00615029	0.013647	0.023027	0.0268307	0.029881	0.0190604	0.0295444	0.0396739	0.0193092	0.00785804	0.0158793	0.00999758	0.00562153	0.0111848	0.610891	0.965023	0.969815	0.611921	0.983227	0.914709	0.488071	0.712749	1.12669
[truncated: 27 more columns]

## Sheet: S6
Table.S6. Distribution of clustered P1 cut sites among the different genomic elements
	P1 units	OR-1			OR-2			OR-3			OR-4			R-loops			Promoters			Enhancers			Insulators			Exons			Introns
		Rep1	Rep2	Rep3	Rep1	Rep2	Rep3	Rep1	Rep2	Rep3	Rep1	Rep2	Rep3	Rep1	Rep2	Rep3	Rep1	Rep2	Rep3	Rep1	Rep2	Rep3	Rep1	Rep2	Rep3	Rep1	Rep2	Rep3	Rep1	Rep2	Rep3
Number	0.01	12455	6908	6290	8250	7457	5756	1843	1761	1229	82	55	44	15036	10157	8447	2196	1844	1486	4598	3593	3246	801	592	507	2613	2572	1885	20929	17193	13620
	0.1	12451	6299	5780	8064	7113	6394	1828	1413	1437	78	85	54	15517	9106	7846	2151	1680	1839	4334	3551	3427	756	654	611	2788	2279	3353	19755	16124	14238
	1	8221	5134	4901	4798	7487	6622	1302	1714	1760	81	70	43	10658	8735	8624	899	1538	1401	2312	3712	3379	301	563	485	1398	2123	2288	12071	18251	15877
	10	8870	14388	6849	12783	26427	10049	3265	7038	2623	140	262	108	16583	30008	13035	1809	3665	1416	6642	13916	5382	876	1752	724	4105	9094	3268	37798	72017	30912
Odds ratio	0.01	22.9749	16.2328	18.4378	2.81187	3.23771	3.11754	5.71652	6.95822	6.0577	1.03178	0.88159	0.879779	8.6181	7.41611	7.69362	4.07934	4.36366	4.38658	2.25368	2.24342	2.52825	2.73859	2.57839	2.75456	2.47056	3.09784	2.83215	1.13685	1.18971	1.17566
	0.1	23.5051	15.731	15.2448	2.81282	3.28224	3.11601	5.80272	5.93369	6.37305	1.00442	1.44799	0.971515	9.10198	7.06615	6.43	4.08929	4.22516	4.88454	2.174	2.3564	2.40171	2.64525	3.02725	2.9869	2.69772	2.91726	4.53286	1.0982	1.18578	1.10583
	1	23.6519	11.6085	12.253	2.55055	3.12797	3.05901	6.29868	6.51673	7.39893	1.5896	1.07965	0.733314	9.52767	6.13697	6.69942	2.60465	3.50208	3.52733	1.76743	2.23019	2.24471	1.60507	2.35948	2.24743	2.06155	2.46047	2.93198	1.02266	1.21522	1.16889
	10	9.84243	8.63247	9.41875	2.62086	2.92965	2.55342	6.09199	7.10038	6.06544	1.05967	1.07226	1.0131	5.71757	5.59425	5.5699	2.02146	2.21441	1.961	1.95835	2.21851	1.96663	1.80164	1.9483	1.8454	2.33474	2.79664	2.30353	1.23508	1.27238	1.25182

## Sheet: S7
Table.S7. Size of essDNA regions in the nuclear genome
P1 units	Replicate	Size of essDNA regions (bp)
		Percentile
		0	0.25	0.5	0.75	100	Average
0.01	Rep1	10	10	40	70	3400	47.3523
	Rep2	10	10	40	70	720	43.7324
	Rep3	10	10	40	70	770	44.2563
0.1	Rep1	10	10	50	70	3410	48.7103
	Rep2	10	10	40	60	500	41.9919
	Rep3	10	10	40	70	640	44.5612
1	Rep1	10	10	40	70	3260	48.8566
	Rep2	10	20	30	50	550	39.0593
	Rep3	10	20	30	50	710	39.0163
10	Rep1	10	10	40	70	1160	43.0691
	Rep2	10	10	40	70	750	44.2225
	Rep3	10	10	50	70	1080	49.0734

## Sheet: S8
Table.S8. Genoomic coordinates of the merged essDNA regions from the 0.01 U and 0.1 U P1 treated samples
Chromosome	(GRCh37/hg19)
	Start	End
chr1	16100	16149
chr1	566510	566589
chr1	566630	566699
chr1	566730	566849
chr1	567210	567219
chr1	567360	567619
chr1	568910	568959
chr1	569320	569409
chr1	569760	569989
chr1	570070	570159
chr1	726180	726189
chr1	726880	726929
chr1	737940	737969
chr1	757180	757229
chr1	770760	770769
chr1	781570	781589
chr1	782700	782709
chr1	822040	822069
chr1	838330	838339
chr1	842090	842099
chr1	872170	872299
chr1	881700	881809
chr1	914470	914559
chr1	918490	918519
chr1	918660	918689
chr1	930260	930309
chr1	930690	930699
chr1	932550	932599
chr1	940580	940589
chr1	956440	956489
chr1	1001230	1001239
chr1	1015850	1015929
chr1	1018460	1018469
chr1	1022150	1022239
chr1	1046100	1046159
chr1	1055500	1055539
chr1	1085490	1085499
chr1	1115850	1115869
chr1	1116980	1116989
chr1	1145520	1145629
chr1	1167010	1167019
chr1	1174000	1174109
chr1	1186590	1186639
chr1	1193660	1193669
chr1	1222090	1222119
chr1	1233100	1233109
chr1	1235210	1235249
chr1	1246700	1246709
chr1	1249410	1249489
chr1	1255530	1255549
chr1	1261490	1261569
chr1	1269670	1269679
chr1	1282570	1282659
chr1	1304600	1304609
chr1	1307540	1307579
chr1	1307620	1307719
chr1	1347700	1347709
chr1	1365900	1365939
chr1	1370890	1370979
chr1	1389850	1389879
chr1	1439790	1439799
chr1	1463330	1463339
chr1	1487320	1487369
chr1	1491940	1492009
chr1	1505760	1505769
chr1	1506390	1506459
chr1	1534430	1534479
chr1	1536640	1536649
chr1	1540140	1540239
chr1	1552740	1552799
chr1	1560230	1560269
chr1	1562930	1562969
chr1	1612660	1612699
chr1	1612930	1612939
chr1	1689630	1689679
chr1	1761970	1761979
chr1	1786190	1786209
chr1	1802950	1802999
chr1	1807090	1807099
chr1	1815080	1815139
chr1	1869790	1869949
chr1	1871860	1871869
chr1	1888410	1888469
chr1	1918380	1918389
chr1	1922360	1922369
chr1	1953490	1953529
chr1	1992080	1992139
chr1	2007460	2007559
chr1	2010670	2010679
chr1	2026780	2026849
chr1	2035220	2035229
chr1	2066600	2066609
chr1	2066680	2066779
chr1	2080960	2081029
chr1	2105330	2105399
chr1	2130680	2130739
chr1	2139170	2139179
chr1	2139290	2139339
chr1	2146760	2146769
chr1	2171740	2171789
chr1	2172300	2172329
chr1	2177810	2177819
chr1	2177880	2177949
chr1	2184250	2184329
chr1	2184330	2184439
chr1	2184830	2184899
chr1	2198820	2198949
chr1	2220370	2220419
chr1	2222330	2222339
chr1	2225360	2225369
chr1	2253020	2253029
chr1	2254390	2254489
chr1	2259010	2259039
chr1	2267580	2267589
chr1	2287670	2287709
chr1	2387810	2387819
chr1	2392900	2392989
chr1	2402720	2402809
chr1	2407400	2407409
chr1	2410190	2410229
chr1	2413490	2413529
chr1	2436380	2436459
chr1	2440400	2440459
chr1	2452880	2452889
chr1	2506780	2506789
chr1	2542020	2542089
chr1	2559860	2559949
chr1	2565070	2565089
chr1	2583690	2583719
chr1	2583900	2583939
chr1	2584720	2584939
chr1	2585210	2585349
chr1	2585590	2585659
chr1	2585700	2585829
chr1	2586300	2586339
chr1	2587140	2587249
chr1	2615540	2615579
chr1	2615650	2615739
chr1	2615870	2615999
chr1	2618750	2618829
chr1	2619560	2619649
chr1	2619800	2619809
chr1	2620410	2620509
chr1	2621820	2621919
chr1	2622790	2622829
chr1	2627490	2627639
chr1	2628580	2628669
chr1	2628850	2628859
chr1	2629180	2629229
chr1	2629310	2629379
chr1	2629580	2629629
chr1	2630000	2630079
chr1	2773990	2774029
chr1	2786280	2786289
chr1	2790570	2790589
chr1	2793970	2793979
chr1	2805480	2805489
chr1	2818970	2818979
chr1	2846910	2846919
chr1	2904560	2904569
chr1	2992800	2992869
chr1	3012110	3012139
chr1	3058690	3058749
chr1	3071500	3071509
chr1	3101740	3101799
chr1	3154210	3154219
chr1	3197640	3197669
chr1	3199900	3199959
chr1	3201880	3201979
chr1	3208130	3208139
chr1	3210150	3210159
chr1	3226770	3226779
chr1	3246610	3246619
chr1	3265470	3265499
chr1	3280000	3280079
chr1	3289920	3289949
chr1	3357520	3357589
chr1	3375160	3375169
chr1	3387370	3387439
chr1	3398040	3398119
chr1	3399010	3399049
chr1	3438130	3438179
chr1	3460990	3461049
chr1	3464940	3464949
chr1	3490630	3490659
chr1	3495630	3495689
chr1	3495760	3495819
chr1	3505730	3505779
chr1	3509560	3509569
chr1	3574690	3574789
chr1	3600120	3600159
chr1	3606350	3606359
chr1	3613730	3613779
chr1	3624100	3624169
chr1	3637540	3637609
chr1	3672530	3672599
chr1	3696240	3696289
chr1	3716850	3716959
chr1	3726670	3726729
chr1	3742170	3742179
chr1	3785140	3785289
chr1	3786710	3786719
chr1	4002850	4002939
chr1	4055580	4055629
chr1	4062530	4062539
chr1	4074170	4074179
chr1	4079180	4079239
chr1	4116350	4116359
chr1	4128740	4128749
chr1	4138220	4138309
chr1	4138350	4138469
chr1	4155610	4155619
chr1	4270430	4270439
chr1	4299940	4299949
chr1	4328580	4328629
chr1	4369710	4369739
chr1	4389460	4389539
chr1	4420220	4420269
chr1	4484000	4484009
chr1	4549640	4549649
chr1	4581170	4581179
chr1	4600070	4600079
chr1	4619030	4619079
chr1	4656290	4656299
chr1	4769440	4769469
chr1	4787520	4787559
chr1	4815420	4815429
chr1	4885680	4885689
chr1	5035540	5035549
chr1	5124350	5124439
chr1	5187010	5187039
chr1	5390540	5390549
chr1	5398970	5398989
chr1	5507620	5507629
chr1	5621740	5621799
chr1	5654800	5654809
chr1	5751810	5751879
chr1	5772710	5772799
chr1	5790450	5790459
chr1	5791600	5791689
chr1	5842730	5842739
chr1	5845120	5845219
chr1	5899330	5899369
chr1	5916250	5916309
chr1	5916470	5916479
chr1	5927090	5927169
chr1	5934070	5934079
chr1	5945390	5945529
chr1	5970790	5970819
chr1	5973680	5973729
chr1	6009630	6009639
chr1	6023000	6023059
chr1	6044310	6044319
chr1	6047390	6047399
chr1	6055710	6055809
chr1	6073740	6073779
chr1	6086140	6086189
chr1	6090100	6090139
chr1	6090210	6090259
chr1	6107170	6107219
chr1	6133200	6133249
chr1	6145340	6145369
chr1	6160200	6160229
chr1	6185770	6185829
chr1	6186180	6186229
chr1	6189390	6189449
chr1	6195170	6195179
chr1	6202510	6202519
chr1	6212390	6212399
chr1	6218060	6218119
chr1	6220410	6220519
chr1	6243140	6243169
chr1	6280600	6280629
chr1	6317110	6317179
chr1	6334860	6334929
chr1	6338610	6338619
chr1	6379090	6379099
chr1	6391490	6391499
chr1	6401240	6401279
chr1	6411140	6411239
chr1	6412290	6412319
chr1	6474600	6474659
chr1	6477050	6477109
chr1	6488010	6488079
chr1	6497440	6497469
chr1	6510190	6510239
chr1	6511280	6511339
chr1	6518070	6518099
chr1	6520970	6521039
chr1	6523460	6523519
chr1	6525210	6525279
chr1	6531360	6531419
chr1	6532250	6532279
chr1	6536510	6536519
chr1	6543090	6543099
chr1	6548070	6548109
chr1	6548870	6548899
chr1	6555000	6555009
chr1	6568810	6568819
chr1	6568870	6568979
chr1	6578270	6578349
chr1	6579760	6579809
chr1	6617920	6617979
chr1	6626320	6626329
chr1	6630570	6630579
chr1	6655780	6655809
chr1	6828770	6828829
chr1	6856290	6856359
chr1	6941600	6941659
chr1	6950920	6950929
chr1	6970820	6970919
chr1	6975750	6975789
chr1	7010610	7010619
chr1	7060440	7060449
chr1	7062810	7062819
chr1	7067430	7067489
chr1	7070580	7070679
chr1	7116790	7116839
chr1	7150570	7150599
chr1	7159850	7159889
chr1	7159920	7160019
chr1	7202440	7202449
chr1	7255480	7255519
chr1	7280670	7280679
chr1	7288770	7288829
chr1	7290470	7290569
chr1	7409190	7409199
chr1	7501670	7501679
chr1	7509120	7509139
chr1	7531460	7531529
chr1	7616260	7616309
chr1	7627190	7627239
chr1	7651700	7651749
chr1	7656820	7656879
chr1	7657150	7657199
chr1	7669060	7669109
chr1	7685140	7685179
chr1	7706230	7706239
chr1	7707440	7707509
chr1	7707590	7707599
chr1	7711320	7711339
chr1	7711650	7711749
chr1	7716270	7716279
chr1	7749830	7749939
chr1	7757940	7757999
chr1	7758800	7758869
chr1	7809860	7809869
chr1	7887300	7887329
chr1	7962940	7963029
chr1	8019080	8019189
chr1	8023330	8023339
chr1	8048390	8048479
chr1	8078730	8078799
chr1	8083050	8083099
chr1	8086840	8086929
chr1	8091820	8091859
chr1	8096330	8096339
chr1	8096540	8096549
chr1	8201390	8201469
chr1	8229910	8229999
chr1	8242930	8242969
chr1	8283210	8283229
chr1	8317130	8317139
chr1	8324130	8324189
chr1	8336370	8336379
chr1	8380030	8380039
chr1	8418550	8418609
chr1	8428980	8428989
chr1	8470400	8470469
chr1	8474830	8474839
chr1	8507550	8507619
chr1	8613440	8613449
chr1	8616050	8616069
chr1	8689760	8689769
chr1	8693930	8693949
chr1	8714110	8714179
chr1	8721430	8721439
chr1	8756920	8756929
chr1	8764860	8764959
chr1	8767250	8767299
chr1	8835170	8835179
chr1	8845930	8845979
chr1	8858040	8858049
chr1	8867170	8867219
chr1	8867300	8867409
chr1	8871940	8871989
chr1	8881380	8881459
chr1	8895510	8895539
chr1	8896280	8896399
chr1	8931820	8931859
chr1	8933740	8933749
chr1	8934400	8934409
chr1	9059610	9059619
chr1	9067270	9067279
chr1	9077340	9077379
chr1	9080420	9080429
chr1	9091570	9091589
chr1	9103600	9103609
chr1	9106190	9106269
chr1	9205030	9205039
chr1	9238840	9238889
chr1	9307150	9307159
chr1	9309060	9309129
chr1	9326540	9326609
chr1	9340130	9340199
chr1	9355580	9355669
chr1	9376600	9376709
chr1	9387870	9387899
chr1	9389850	9389859
chr1	9408860	9408969
chr1	9423180	9423229
chr1	9432080	9432129
chr1	9439430	9439509
chr1	9452920	9452979
chr1	9473580	9473629
chr1	9504280	9504329
chr1	9504420	9504429
chr1	9516190	9516269
chr1	9540490	9540499
chr1	9542930	9542939
chr1	9549810	9549859
chr1	9551230	9551329
chr1	9564820	9564829
chr1	9569420	9569439
chr1	9666740	9666819
chr1	9673000	9673009
chr1	9678090	9678179
chr1	9689330	9689349
chr1	9737430	9737509
chr1	9750310	9750319
chr1	9753920	9753929
chr1	9790650	9790699
chr1	9798380	9798419
chr1	9803610	9803669
chr1	9845410	9845489
chr1	9888900	9888929
chr1	9903560	9903619
chr1	9914730	9914749
chr1	9942790	9942919
chr1	10170000	10170039
chr1	10228090	10228139
chr1	10238800	10238859
chr1	10333310	10333389
chr1	10396640	10396689
chr1	10458640	10458649
chr1	10468060	10468069
chr1	10504490	10504529
chr1	10509180	10509189
chr1	10519200	10519209
chr1	10535600	10535639
chr1	10547690	10547699
chr1	10562010	10562059
chr1	10600580	10600639
chr1	10604680	10604719
chr1	10619980	10620039
chr1	10674180	10674229
chr1	10684510	10684579
chr1	10685780	10685839
chr1	10708060	10708159
chr1	10709120	10709169
chr1	10716430	10716499
chr1	10742470	10742519
chr1	10752620	10752649
chr1	10752750	10752779
chr1	10757120	10757209
chr1	10785310	10785319
chr1	10796800	10796859
chr1	10811990	10812089
chr1	10834680	10834759
chr1	10849100	10849159
chr1	10863200	10863279
chr1	10884340	10884389
chr1	10892400	10892419
chr1	10940810	10940819
chr1	10942320	10942329
chr1	10998710	10998719
chr1	11004090	11004139
chr1	11011210	11011219
chr1	11091450	11091459
chr1	11129530	11129579
chr1	11141640	11141719
chr1	11162800	11162859
chr1	11212640	11212649
chr1	11253990	11254039
chr1	11307250	11307339
chr1	11326530	11326559
chr1	11343130	11343139
chr1	11355040	11355049
chr1	11362230	11362239
chr1	11445230	11445329
chr1	11501300	11501309
chr1	11578290	11578359
chr1	11581320	11581399
chr1	11616010	11616059
chr1	11623780	11623849
chr1	11653330	11653399
chr1	11657460	11657509
chr1	11694060	11694159
chr1	11732180	11732249
chr1	11752420	11752429
chr1	11761290	11761369
chr1	11767990	11768029
chr1	11801960	11801969
chr1	11813540	11813639
chr1	11824160	11824229
chr1	11836990	11836999
chr1	11861170	11861229
chr1	11878410	11878419
chr1	11886970	11886979
chr1	11895640	11895649
chr1	11895930	11895999
chr1	11901160	11901209
chr1	11901600	11901629
chr1	11905960	11906009
chr1	11909830	11909909
chr1	11916870	11916959
chr1	11938530	11938589
chr1	11947060	11947159
chr1	11977210	11977239
chr1	11977360	11977369
chr1	11977860	11977909
chr1	12010600	12010659
chr1	12014580	12014599
chr1	12016200	12016209
chr1	12051630	12051689
chr1	12057360	12057449
chr1	12070840	12070899
chr1	12079570	12079629
chr1	12080460	12080469
chr1	12129470	12129479
chr1	12143460	12143469
chr1	12147710	12147739
chr1	12188350	12188359
chr1	12206560	12206569
chr1	12228920	12229019
chr1	12235420	12235549
chr1	12245080	12245129
chr1	12263230	12263329
chr1	12267620	12267629
chr1	12465220	12465259
chr1	12475220	12475229
chr1	12476830	12476929
chr1	12483100	12483139
chr1	12512350	12512419
chr1	12522270	12522319
chr1	12587200	12587209
chr1	12602470	12602519
chr1	12606760	12606819
chr1	12612440	12612499
chr1	12613150	12613229
chr1	12631130	12631139
chr1	12678780	12678819
chr1	12689500	12689509
chr1	12697890	12697899
chr1	12837580	12837589
chr1	12939980	12940059
chr1	13189620	13189659
chr1	13218160	13218239
chr1	13913310	13913319
chr1	13934950	13935009
chr1	13961610	13961689
chr1	13984200	13984259
chr1	14022620	14022709
chr1	14232280	14232289
chr1	14252040	14252099
chr1	14296150	14296239
chr1	14377110	14377129
chr1	14411610	14411619
chr1	14455000	14455079
chr1	14507140	14507219
chr1	14618980	14619069
chr1	14627690	14627699
chr1	14660350	14660419
chr1	14849490	14849499
chr1	14929390	14929469
chr1	14980130	14980139
chr1	14983340	14983449
chr1	14995730	14995739
chr1	15015900	15015929
chr1	15034880	15034889
chr1	15038390	15038419
chr1	15102080	15102159
chr1	15120680	15120719
chr1	15235930	15236019
chr1	15250180	15250189
chr1	15252010	15252069
chr1	15286230	15286279
chr1	15287110	15287129
chr1	15308860	15308909
chr1	15309070	15309079
chr1	15349060	15349069
chr1	15350100	15350149
chr1	15357700	15357809
chr1	15384290	15384299
chr1	15422610	15422619
chr1	15462190	15462199
chr1	15484480	15484539
chr1	15522630	15522639
chr1	15526530	15526539
chr1	15532060	15532069
chr1	15582960	15583059
chr1	15594070	15594079
chr1	15650120	15650129
chr1	15652390	15652399
chr1	15679890	15679959
chr1	15720850	15720859
chr1	15729330	15729369
chr1	15739620	15739629
chr1	15744150	15744249
chr1	15758780	15758859
chr1	15773140	15773189
chr1	15812730	15812739
chr1	15816000	15816009
chr1	15835530	15835599
chr1	15874660	15874729
chr1	16004220	16004229
chr1	16005040	16005119
chr1	16018540	16018609
chr1	16046190	16046209
chr1	16078730	16078739
chr1	16118680	16118769
chr1	16118910	16118969
chr1	16154740	16154869
chr1	16158950	16158989
chr1	16259820	16259909
chr1	16269640	16269699
chr1	16279270	16279329
chr1	16286530	16286569
chr1	16342230	16342299
chr1	16342430	16342509
chr1	16345460	16345519
chr1	16347460	16347519
chr1	16371580	16371669
chr1	16380990	16381009
chr1	16382690	16382719
chr1	16403690	16403719
chr1	16444850	16444889
chr1	16456070	16456159
chr1	16473270	16473309
chr1	16481190	16481209
chr1	16492180	16492189
chr1	16496770	16496779
chr1	16514380	16514389
chr1	16543810	16543819
chr1	16556350	16556399
chr1	16558330	16558419
chr1	16575180	16575249
chr1	16676990	16676999
chr1	16694440	16694449
chr1	16697800	16697809
chr1	16735520	16735529
chr1	16756700	16756709
chr1	16810820	16810829
chr1	16812820	16812829
chr1	16835720	16835799
chr1	16836510	16836579
chr1	16836720	16836749
chr1	16839600	16839659
chr1	16840680	16840729
chr1	16841030	16841129
chr1	16857450	16857569
chr1	16861630	16861719
chr1	16871820	16871869
chr1	16890920	16890979
chr1	16890980	16891029
chr1	16891070	16891079
chr1	16891440	16891569
chr1	16892000	16892059
chr1	16892330	16892419
chr1	16892900	16892919
chr1	16893010	16893069
chr1	16893200	16893299
chr1	16893460	16893569
chr1	16893660	16893699
chr1	16893800	16893839
chr1	16900250	16900339
chr1	16900550	16900659
chr1	16902230	16902279
chr1	16903300	16903409
chr1	16914120	16914169
chr1	16914770	16914879
chr1	16919070	16919129
chr1	16921090	16921149
chr1	16921160	16921269
chr1	16924310	16924359
chr1	16927180	16927219
chr1	16927290	16927369
chr1	16929020	16929189
chr1	16929720	16929729
chr1	16931220	16931259
chr1	16932490	16932559
chr1	16934360	16934459
chr1	16937120	16937169
chr1	16937290	16937369
chr1	16938030	16938039
chr1	16939050	16939309
chr1	16939330	16939519
chr1	16940360	16940419
chr1	16941100	16941169
chr1	16941390	16941489
chr1	16943760	16943849
chr1	16946660	16946729
chr1	16946800	16946869
chr1	16946910	16946959
chr1	16947670	16947739
chr1	16947750	16947829
chr1	16947900	16947959
chr1	16948320	16948409
chr1	16950040	16950109
chr1	16950840	16950929
chr1	16950980	16951029
chr1	16951150	16951229
chr1	16951340	16951399
chr1	16951830	16951899
chr1	16952010	16952059
chr1	16952360	16952439
chr1	16952780	16952889
chr1	16953110	16953199
chr1	16956060	16956219
chr1	16956590	16956679
chr1	16956840	16956889
chr1	16958210	16958289
chr1	16959370	16959419
chr1	16959750	16959829
chr1	16959920	16959969
chr1	16962690	16962699
chr1	16964560	16964629
chr1	16966080	16966139
chr1	16966910	16966989
chr1	16967660	16967669
chr1	16969270	16969329
chr1	16969420	16969469
chr1	16970740	16970749
chr1	16970810	16970929
chr1	16971150	16971219
chr1	16971230	16971389
chr1	16971430	16971509
chr1	16971570	16971709
chr1	16971780	16971899
chr1	16976480	16976579
chr1	16978050	16978099
chr1	16978130	16978279
chr1	16978370	16978399
chr1	16979640	16979709
chr1	17018540	17018649
chr1	17022480	17022579
chr1	17035930	17036019
chr1	17036300	17036399
chr1	17037570	17037619
chr1	17039540	17039599
chr1	17042750	17042789
chr1	17044850	17044889
chr1	17045370	17045449
chr1	17051730	17051889
chr1	17053940	17053989
chr1	17054520	17054559
chr1	17059930	17059969
chr1	17085810	17085869
chr1	17089040	17089119
chr1	17090190	17090249
chr1	17091920	17091979
chr1	17093280	17093289
chr1	17097030	17097119
chr1	17102600	17102689
chr1	17112300	17112309
chr1	17113220	17113229
chr1	17200350	17200399
chr1	17201540	17201579
chr1	17202050	17202099
chr1	17203210	17203339
chr1	17230390	17230449
chr1	17232950	17233019
chr1	17243810	17243819
chr1	17256010	17256109
chr1	17292020	17292119
chr1	17292300	17292399
chr1	17295800	17295839
chr1	17299540	17299619
chr1	17303700	17303709
chr1	17309630	17309709
chr1	17324940	17324969
chr1	17329460	17329469
chr1	17356280	17356349
chr1	17386280	17386319
chr1	17395710	17395739
chr1	17396730	17396759
chr1	17416710	17416759
chr1	17519040	17519139
chr1	17522710	17522819
chr1	17541750	17541779
chr1	17550420	17550469
chr1	17570530	17570609
chr1	17584890	17584899
chr1	17592390	17592419
chr1	17611030	17611109
chr1	17627730	17627739
chr1	17666260	17666319
chr1	17696100	17696109
chr1	17699080	17699089
chr1	17704300	17704359
chr1	17729120	17729169
chr1	17749420	17749429
chr1	17771540	17771549
chr1	17781590	17781649
chr1	17809210	17809329
chr1	17820340	17820349
chr1	17880830	17880839
chr1	17884270	17884279
chr1	17919650	17919719
chr1	17922470	17922479
chr1	17935790	17935859
chr1	17936130	17936189
chr1	18050110	18050189
chr1	18051010	18051019
chr1	18094860	18094899
chr1	18145350	18145359
chr1	18172160	18172219
chr1	18175040	18175109
chr1	18302090	18302099
chr1	18348770	18348779
chr1	18358470	18358519
chr1	18512420	18512539
chr1	18541940	18541949
chr1	18631630	18631639
chr1	18639000	18639009
chr1	18758820	18758829
chr1	18784980	18784999
chr1	18808940	18808949
chr1	18875380	18875439
chr1	18902290	18902299
chr1	18924350	18924359
chr1	18937840	18937919
chr1	18952520	18952569
chr1	18959400	18959409
chr1	18960310	18960389
chr1	18964900	18964949
chr1	18989150	18989199
chr1	18996380	18996389
chr1	19005930	19005999
chr1	19047080	19047089
chr1	19047410	19047489
chr1	19056830	19056839
chr1	19090240	19090249
chr1	19102210	19102269
chr1	19125590	19125599
chr1	19131240	19131249
chr1	19138760	19138769
chr1	19166350	19166439
chr1	19176710	19176719
chr1	19182440	19182549
chr1	19200980	19201069
chr1	19204190	19204269
chr1	19211510	19211529
chr1	19280990	19280999
chr1	19286730	19286769
chr1	19333860	19333959
chr1	19336230	19336349
chr1	19384900	19384969
chr1	19391100	19391129
chr1	19408190	19408219
chr1	19439060	19439119
chr1	19506910	19506959
chr1	19536870	19536969
chr1	19546790	19546799
chr1	19548420	19548509
chr1	19595650	19595729
chr1	19641750	19641819
chr1	19656800	19656809
chr1	19675410	19675529
chr1	19734820	19734909
chr1	19781460	19781499
chr1	19812590	19812599
chr1	19864010	19864049
chr1	19906100	19906189
chr1	19930730	19930739
chr1	19936900	19937039
chr1	19939180	19939189
chr1	19998950	19998959
chr1	20023720	20023729
chr1	20064320	20064379
chr1	20072870	20072879
chr1	20102160	20102169
chr1	20122400	20122469
chr1	20142000	20142009
chr1	20249210	20249279
chr1	20410220	20410279
chr1	20424310	20424319
chr1	20499360	20499369
chr1	20528750	20528759
chr1	20545230	20545259
chr1	20602180	20602189
chr1	20606140	20606149
chr1	20651350	20651359
chr1	20716770	20716869
chr1	20720690	20720699
chr1	20763680	20763709
chr1	20877480	20877489
chr1	20905610	20905619
chr1	20934190	20934199
chr1	20972180	20972309
chr1	20977280	20977319
chr1	20988000	20988079
chr1	20988130	20988239
chr1	20990460	20990469
chr1	20998200	20998249
chr1	21009300	21009309
chr1	21023010	21023069
chr1	21057290	21057349
chr1	21059670	21059689
chr1	21086340	21086379
chr1	21147010	21147069
chr1	21195680	21195689
chr1	21249030	21249079
chr1	21268880	21268889
chr1	21283350	21283419
chr1	21388520	21388529
chr1	21420590	21420629
chr1	21511370	21511409
chr1	21523650	21523659
chr1	21543990	21543999
chr1	21562650	21562709
chr1	21577530	21577539
chr1	21583210	21583299
chr1	21589310	21589319
chr1	21591890	21591929
chr1	21592330	21592379
chr1	21628080	21628109
chr1	21630520	21630569
chr1	21631740	21631749
chr1	21649390	21649399
chr1	21657010	21657019
chr1	21669420	21669429
chr1	21684820	21684849
chr1	21699410	21699479
chr1	21711410	21711419
chr1	21779040	21779059
chr1	21781640	21781709
chr1	21838640	21838649
chr1	21851390	21851459
chr1	21913210	21913219
chr1	21918570	21918579
chr1	21920290	21920319
chr1	21922770	21922779
chr1	21925270	21925299
chr1	21935420	21935429
chr1	21972800	21972809
chr1	22017980	22018009
chr1	22020740	22020809
chr1	22061310	22061319
chr1	22076480	22076529
chr1	22085050	22085109
chr1	22137090	22137099
chr1	22148400	22148449
chr1	22159010	22159019
chr1	22160670	22160699
chr1	22167040	22167049
chr1	22175500	22175559
chr1	22193030	22193049
chr1	22211870	22211969
chr1	22213220	22213349
chr1	22230870	22230919
chr1	22231700	22231789
chr1	22236540	22236589
chr1	22239600	22239689
chr1	22241940	22242029
chr1	22248230	22248239
chr1	22281640	22281669
chr1	22282130	22282209
chr1	22283540	22283589
chr1	22324070	22324079
chr1	22326460	22326519
chr1	22355530	22355539
chr1	22366390	22366539
chr1	22425810	22425819
chr1	22434330	22434339
chr1	22438160	22438169
chr1	22441920	22441939
chr1	22446710	22446749
chr1	22447850	22447949
chr1	22454380	22454449
chr1	22463710	22463759
chr1	22477970	22478029
chr1	22485770	22485809
chr1	22505510	22505559
chr1	22515030	22515039
chr1	22537380	22537399
chr1	22555950	22556069
chr1	22580290	22580369
chr1	22590900	22590949
chr1	22611280	22611299
chr1	22613250	22613309
chr1	22616170	22616239
chr1	22661260	22661319
chr1	22722500	22722509
chr1	22726880	22726889
chr1	22737150	22737209
chr1	22742570	22742579
chr1	22744970	22745029
chr1	22745570	22745579
chr1	22752820	22752839
chr1	22778560	22778609
chr1	22806420	22806489
chr1	22848770	22848779
chr1	22858290	22858329
chr1	22869710	22869779
chr1	22870850	22870859
chr1	22881320	22881329
chr1	22891890	22891909
chr1	22900520	22900529
chr1	22920140	22920209
chr1	22980890	22980909
chr1	22996440	22996449
chr1	23049690	23049729
chr1	23074860	23074869
chr1	23087390	23087449
chr1	23116130	23116139
chr1	23126000	23126049
chr1	23136580	23136619
chr1	23183800	23183879
chr1	23187170	23187199
chr1	23210180	23210259
chr1	23236730	23236739
chr1	23290800	23290849
chr1	23290920	23290979
chr1	23302230	23302249
chr1	23329770	23329779
chr1	23346030	23346089
chr1	23395950	23395959
chr1	23489590	23489599
chr1	23546260	23546319
chr1	23548800	23548889
chr1	23568690	23568759
chr1	23583920	23583989
chr1	23606270	23606319
chr1	23620060	23620069
chr1	23620920	23620929
chr1	23624320	23624379
chr1	23626660	23626719
chr1	23694180	23694249
chr1	23698890	23698949
chr1	23707680	23707709
chr1	23730530	23730589
chr1	23762850	23762859
chr1	23771120	23771129
chr1	23783760	23783789
chr1	23825430	23825479
chr1	23848890	23848899
chr1	23851480	23851539
chr1	23965000	23965079
chr1	24026090	24026109
chr1	24036320	24036379
chr1	24126010	24126019
chr1	24151850	24151879
chr1	24188940	24188969
chr1	24225040	24225119
chr1	24384170	24384219
chr1	24389920	24389929
chr1	24412600	24412669
chr1	24413270	24413349
chr1	24414950	24414989
chr1	24438870	24438909
chr1	24466280	24466289
chr1	24516120	24516169
chr1	24517880	24517959
chr1	24703840	24703919
chr1	24742170	24742279
chr1	24743680	24743689
chr1	24762440	24762469
chr1	24793670	24793679
chr1	24859560	24859619
chr1	24890720	24890759
chr1	25000640	25000649
chr1	25034320	25034369
chr1	25051620	25051689
chr1	25068850	25068859
chr1	25069660	25069669
chr1	25073680	25073789
chr1	25089890	25089899
chr1	25189580	25189639
chr1	25218450	25218459
chr1	25238780	25238859
chr1	25298020	25298089
chr1	25335580	25335629
chr1	25349390	25349449
chr1	25371540	25371549
chr1	25371860	25371869
chr1	25409510	25409559
chr1	25409820	25409849
chr1	25448040	25448089
chr1	25466620	25466629
chr1	25513240	25513279
chr1	25513420	25513449
chr1	25575320	25575379
chr1	25582630	25582639
chr1	25593140	25593149
chr1	25749880	25749979
chr1	25750810	25750869
chr1	25772670	25772679
chr1	25778260	25778269
chr1	25876210	25876249
chr1	25884190	25884269
chr1	25892960	25892979
chr1	25897880	25897889
chr1	25924790	25924879
chr1	25945710	25945719
chr1	26000550	26000629
chr1	26025200	26025259
chr1	26052130	26052189
chr1	26067010	26067059
chr1	26090570	26090629
chr1	26099030	26099039
chr1	26105240	26105359
chr1	26147720	26147759
chr1	26159460	26159469
chr1	26171680	26171729
chr1	26174750	26174769
chr1	26194480	26194499
chr1	26213430	26213489
chr1	26245130	26245159
chr1	26273950	26273999
chr1	26308660	26308669
chr1	26347710	26347759
chr1	26348040	26348109
chr1	26358680	26358749
chr1	26379010	26379019
chr1	26387270	26387319
chr1	26397890	26397899
chr1	26432470	26432519
chr1	26444250	26444299
chr1	26447090	26447099
chr1	26500550	26500609
chr1	26516970	26516979
chr1	26522230	26522279
chr1	26525390	26525399
chr1	26553730	26553739
chr1	26567990	26568059
chr1	26568280	26568349
chr1	26606660	26606689
chr1	26617340	26617389
chr1	26621200	26621279
chr1	26678620	26678629
chr1	26701870	26701879
chr1	26718180	26718259
chr1	26759190	26759209
chr1	26827930	26827939
chr1	26831400	26831479
chr1	26882660	26882669
chr1	26893800	26893809
chr1	26979570	26979619
chr1	26989920	26989929
chr1	27030690	27030729
chr1	27035810	27035819
chr1	27049940	27049949
chr1	27050040	27050049
chr1	27087180	27087189
chr1	27114900	27114989
chr1	27191330	27191449
chr1	27191830	27191839
chr1	27212320	27212329
chr1	27215460	27215519
chr1	27248260	27248269
chr1	27258910	27258969
chr1	27265160	27265229
chr1	27271840	27271899
chr1	27275310	27275319
chr1	27275320	27275329
chr1	27278800	27278819
chr1	27341890	27341899
chr1	27372800	27372919
chr1	27404820	27404859
chr1	27452020	27452059
chr1	27561170	27561179
chr1	27562740	27562769
chr1	27598730	27598759
chr1	27626240	27626249
chr1	27632070	27632079
chr1	27668090	27668099
chr1	27714840	27714879
chr1	27714990	27715079
chr1	27715300	27715349
chr1	27724820	27724829
chr1	27731600	27731669
chr1	27734550	27734619
chr1	27735790	27735849
chr1	27800680	27800689
chr1	27817050	27817169
chr1	27862390	27862509
chr1	27873450	27873459
chr1	27887070	27887099
chr1	27898920	27898979
chr1	27899850	27899919
chr1	27900500	27900569
chr1	27900940	27900979
chr1	27901170	27901209
chr1	27945110	27945149
chr1	27951300	27951309
chr1	27953600	27953679
chr1	27953820	27953839
chr1	27960790	27960799
chr1	27967790	27967799
chr1	27984480	27984499
chr1	27998910	27998999
chr1	28002400	28002449
chr1	28006730	28006739
chr1	28006750	28006759
chr1	28035900	28035919
chr1	28184190	28184199
chr1	28186690	28186779
chr1	28188700	28188769
chr1	28241230	28241259
chr1	28262430	28262439
chr1	28285940	28286019
chr1	28388250	28388259
chr1	28454560	28454589
chr1	28468140	28468209
chr1	28474280	28474309
chr1	28476090	28476139
chr1	28550460	28550469
chr1	28553620	28553699
chr1	28553860	28553869
chr1	28556230	28556259
chr1	28570190	28570259
chr1	28576850	28576959
chr1	28602880	28602969
chr1	28642010	28642069
chr1	28687320	28687329
chr1	28782790	28782859
chr1	28784350	28784359
chr1	28832310	28832389
chr1	28858450	28858569
chr1	28895460	28895469
chr1	28898010	28898019
chr1	28956360	28956369
chr1	28981150	28981199
chr1	29001910	29001919
chr1	29009780	29009829
chr1	29069800	29069879
chr1	29071970	29072009
chr1	29072050	29072099
chr1	29101660	29101669
chr1	29104570	29104609
chr1	29123080	29123129
chr1	29134010	29134069
chr1	29159300	29159319
chr1	29169530	29169589
chr1	29203120	29203159
chr1	29210310	29210379
chr1	29224340	29224419
chr1	29227880	29227899
chr1	29256840	29256869
chr1	29269220	29269349
chr1	29286220	29286229
chr1	29314580	29314659
chr1	29377830	29377909
chr1	29450910	29450939
chr1	29451960	29452029
chr1	29505130	29505169
chr1	29513280	29513289
chr1	29567290	29567349
chr1	29572490	29572549
chr1	29630140	29630189
chr1	29649840	29649849
chr1	29668700	29668709
chr1	29688560	29688629
chr1	29698460	29698559
chr1	29709800	29709809
chr1	29721300	29721309
chr1	29745070	29745169
chr1	29778860	29778869
chr1	29793710	29793719
chr1	29873150	29873229
chr1	29873390	29873489
chr1	30031640	30031649
chr1	30067190	30067239
chr1	30070080	30070089
chr1	30095170	30095229
chr1	30183600	30183609
chr1	30218590	30218599
chr1	30244900	30244919
chr1	30283600	30283619
chr1	30358780	30358789
chr1	30436730	30436819
chr1	30477770	30477779
chr1	30578520	30578569
chr1	30584880	30584939
chr1	30637680	30637689
chr1	30645690	30645739
chr1	30660490	30660499
chr1	30729400	30729409
chr1	30847890	30847899
chr1	30850170	30850219
chr1	30860380	30860419
chr1	30870030	30870109
chr1	30871370	30871409
chr1	30872070	30872119
chr1	30876650	30876729
chr1	30892300	30892369
chr1	30895430	30895489
chr1	30937540	30937579
chr1	30999850	30999859
chr1	31073150	31073189
chr1	31105260	31105309
chr1	31109620	31109689
chr1	31114590	31114619
chr1	31163910	31163949
chr1	31183250	31183259
chr1	31183340	31183449
chr1	31189730	31189739
chr1	31201110	31201199
chr1	31202070	31202179
chr1	31205740	31205819
chr1	31206690	31206699
chr1	31230850	31230859
chr1	31234410	31234469
chr1	31249980	31249989
chr1	31255000	31255039
chr1	31260980	31261019
chr1	31272510	31272529
chr1	31272530	31272549
chr1	31317310	31317319
chr1	31325720	31325829
chr1	31335010	31335069
chr1	31344600	31344609
chr1	31346620	31346629
chr1	31355000	31355049
chr1	31369850	31369889
chr1	31404480	31404489
chr1	31593250	31593259
chr1	31616860	31616869
chr1	31656680	31656769
chr1	31660300	31660339
chr1	31687770	31687819
chr1	31742800	31742819
chr1	31764820	31764869
chr1	31884960	31885049
chr1	31895730	31895789
chr1	31898990	31899039
chr1	31901480	31901539
chr1	31904860	31904869
chr1	31912060	31912069
chr1	31915090	31915099
chr1	32007650	32007659
chr1	32014370	32014449
chr1	32037600	32037659
chr1	32073150	32073209
chr1	32074320	32074329
chr1	32080720	32080749
chr1	32081750	32081859
chr1	32096530	32096589
chr1	32123440	32123449
chr1	32136310	32136399
chr1	32157170	32157249
chr1	32160060	32160109
chr1	32162310	32162439
chr1	32166400	32166409
chr1	32172010	32172029
chr1	32181440	32181479
chr1	32217680	32217759
chr1	32231600	32231619
chr1	32237830	32237859
chr1	32247340	32247429
chr1	32288040	32288129
chr1	32399570	32399599
chr1	32409960	32410009
chr1	32418580	32418639
chr1	32432250	32432279
chr1	32455040	32455099
chr1	32487550	32487559
chr1	32507430	32507479
chr1	32561500	32561509
chr1	32595450	32595499
chr1	32600950	32600959
chr1	32661630	32661719
chr1	32665830	32665859
chr1	32668700	32668739
chr1	32686620	32686639
chr1	32687040	32687049
chr1	32689810	32689819
chr1	32741690	32741699
chr1	32763510	32763559
chr1	32798060	32798089
chr1	32809550	32809569
chr1	32818520	32818609
chr1	32832730	32832739
chr1	32879610	32879619
chr1	32879740	32879809
chr1	32880130	32880149
chr1	32898340	32898379
chr1	32936740	32936809
chr1	33005910	33005919
chr1	33033120	33033209
chr1	33164340	33164349
chr1	33183440	33183489
chr1	33191360	33191399
chr1	33199750	33199809
chr1	33206800	33206839
chr1	33215050	33215069
chr1	33236700	33236749
chr1	33283860	33283919
chr1	33319240	33319289
chr1	33344490	33344499
chr1	33348280	33348289
chr1	33367480	33367549
chr1	33421390	33421409
chr1	33468310	33468359
chr1	33502430	33502459
chr1	33547740	33547769
chr1	33646000	33646049
chr1	33647310	33647319
chr1	33647610	33647639
chr1	33655520	33655529
chr1	33712390	33712429
chr1	33737530	33737659
chr1	33743330	33743339
chr1	33773960	33773979
chr1	33777360	33777369
chr1	33784180	33784249
chr1	33816090	33816099
chr1	33835160	33835169
chr1	33836830	33836839
chr1	33901150	33901229
chr1	33921610	33921659
chr1	33927390	33927479
chr1	33959720	33959729
chr1	34100630	34100659
chr1	34159830	34159879
chr1	34207970	34208029
chr1	34378740	34378759
chr1	34415070	34415079
chr1	34426820	34426859
chr1	34443160	34443169
chr1	34447630	34447639
chr1	34830830	34830869
chr1	34907450	34907559
chr1	34920470	34920479
chr1	34923230	34923299
chr1	35161390	35161399
chr1	35181770	35181779
chr1	35222030	35222069
chr1	35244030	35244089
chr1	35257180	35257209
chr1	35262520	35262539
chr1	35325280	35325289
chr1	35387260	35387299
chr1	35393170	35393179
chr1	35416960	35416969
chr1	35490290	35490299
chr1	35491350	35491359
chr1	35599050	35599109
chr1	35603640	35603649
chr1	35606220	35606299
chr1	35637660	35637669
chr1	35654280	35654349
chr1	35660870	35660929
chr1	35675900	35675909
chr1	35711110	35711159
chr1	35734250	35734289
chr1	35737970	35738049
chr1	35761610	35761639
chr1	35768040	35768049
chr1	35921490	35921499
chr1	35955730	35955739
chr1	36005190	36005239
chr1	36022240	36022299
chr1	36034200	36034209
chr1	36034920	36034929
chr1	36044160	36044169
chr1	36120250	36120259
chr1	36143290	36143299
chr1	36184870	36184879
chr1	36186550	36186559
chr1	36201260	36201269
chr1	36243020	36243109
chr1	36385140	36385199
chr1	36396040	36396049
chr1	36398970	36399029
chr1	36596150	36596159
chr1	36607270	36607329
chr1	36633060	36633069
chr1	36637290	36637349
chr1	36641070	36641179
chr1	36646790	36646799
chr1	36649670	36649679
chr1	36653690	36653749
chr1	36759030	36759039
chr1	36775010	36775019
chr1	36791350	36791389
chr1	36807560	36807629
chr1	36807870	36807909
chr1	36837020	36837109
chr1	36839470	36839499
chr1	36863520	36863539
chr1	36865870	36865889
chr1	36875830	36875879
chr1	36886670	36886679
chr1	36918020	36918029
chr1	36948060	36948089
chr1	37089940	37090039
chr1	37174400	37174519
chr1	37201370	37201409
chr1	37253380	37253389
chr1	37263140	37263149
chr1	37283870	37283879
chr1	37300220	37300249
chr1	37306070	37306139
chr1	37307600	37307669
chr1	37315710	37315749
chr1	37325050	37325089
chr1	37339090	37339099
chr1	37344750	37344829
chr1	37394220	37394239
chr1	37451350	37451389
chr1	37497390	37497509
chr1	37533430	37533459
chr1	37710060	37710089
chr1	37715990	37716059
chr1	37726730	37726819
chr1	37846170	37846179
chr1	37852950	37852959
chr1	37894990	37894999
chr1	37933310	37933369
chr1	37947900	37947909
chr1	38009660	38009709
chr1	38025570	38025609
chr1	38026080	38026169
chr1	38039500	38039509
chr1	38050810	38050819
chr1	38061280	38061309
chr1	38080500	38080509
chr1	38108030	38108099
chr1	38117080	38117149
chr1	38125670	38125749
chr1	38126350	38126389
chr1	38158350	38158449
chr1	38197620	38197699
chr1	38200870	38200879
chr1	38223090	38223099
chr1	38306830	38306899
chr1	38312810	38312879
chr1	38325970	38326069
chr1	38337900	38337909
chr1	38367250	38367299
chr1	38397790	38397849
chr1	38427350	38427409
chr1	38433100	38433129
chr1	38478670	38478679
chr1	38493590	38493689
chr1	38494330	38494399
chr1	38524530	38524579
chr1	38530270	38530379
chr1	38554020	38554089
chr1	38563630	38563689
chr1	38566620	38566629
chr1	38568770	38568839
chr1	38601650	38601669
chr1	38613980	38614039
chr1	38615100	38615169
chr1	38673900	38673909
chr1	38674450	38674459
chr1	38696770	38696819
chr1	38700060	38700129
chr1	38711850	38711889
chr1	38716580	38716609
chr1	38745070	38745149
chr1	38794320	38794329
chr1	38810330	38810369
chr1	38824960	38824979
chr1	38885070	38885079
chr1	39149070	39149159
chr1	39205070	39205079
chr1	39208050	39208109
chr1	39213280	39213289
chr1	39307290	39307369
chr1	39343950	39344019
chr1	39351670	39351749
chr1	39381590	39381659
chr1	39407240	39407299
chr1	39452040	39452139
chr1	39518420	39518429
chr1	39825370	39825419
chr1	39888630	39888679
chr1	39932890	39932929
chr1	39970120	39970179
chr1	39970230	39970279
chr1	39973650	39973709
chr1	39997310	39997319
chr1	40072380	40072389
chr1	40076690	40076759
chr1	40108900	40108949
chr1	40126530	40126599
chr1	40134290	40134299
chr1	40180380	40180389
chr1	40198370	40198379
chr1	40214610	40214619
chr1	40273320	40273329
chr1	40293240	40293289
chr1	40329640	40329729
chr1	40357540	40357589
chr1	40364560	40364579
chr1	40394470	40394509
chr1	40406360	40406369
chr1	40415360	40415429
chr1	40416740	40416749
chr1	40426250	40426259
chr1	40426690	40426779
chr1	40426830	40426859
chr1	40428220	40428229
chr1	40449090	40449099
chr1	40559610	40559639
chr1	40560920	40560929
chr1	40562790	40562799
chr1	40643160	40643259
chr1	40690340	40690399
chr1	40691440	40691529
chr1	40723710	40723719
chr1	40776700	40776709
chr1	40781050	40781089
chr1	40785100	40785109
chr1	40792040	40792049
chr1	40840490	40840499
chr1	40849820	40849899
chr1	40865880	40865929
chr1	40887320	40887329
chr1	40902730	40902819
chr1	41117010	41117069
chr1	41121640	41121649
chr1	41155210	41155239
chr1	41171710	41171719
chr1	41185140	41185149
chr1	41212750	41212759
chr1	41257300	41257379
chr1	41274890	41274939
chr1	41282020	41282049
chr1	41286770	41286899
chr1	41321320	41321449
chr1	41341740	41341749
chr1	41392050	41392059
chr1	41525990	41525999
chr1	41628150	41628159
chr1	41645300	41645309
chr1	41645930	41645979
chr1	41687270	41687279
chr1	41734450	41734469
chr1	41740390	41740399
chr1	41746160	41746169
chr1	41751580	41751629
chr1	41779450	41779459
chr1	41835000	41835089
chr1	41842230	41842299
chr1	41849320	41849329
chr1	41850070	41850079
chr1	41863170	41863229
chr1	41896990	41897059
chr1	41923620	41923629
chr1	41944350	41944359
chr1	41944860	41944959
chr1	41948850	41948859
chr1	41959820	41959869
chr1	41975360	41975369
chr1	41981850	41981859
chr1	41982360	41982379
chr1	41983480	41983569
chr1	41990110	41990189
chr1	42037220	42037269
chr1	42086070	42086099
chr1	42104610	42104669
chr1	42108980	42109059
chr1	42119420	42119509
chr1	42134100	42134119
chr1	42136430	42136519
chr1	42137800	42137909
chr1	42161610	42161639
chr1	42256910	42257019
chr1	42282980	42282999
chr1	42372600	42372619
chr1	42437200	42437269
chr1	42443460	42443509
chr1	42506470	42506529
chr1	42507130	42507159
chr1	42603950	42603969
chr1	42608720	42608729
chr1	42641180	42641189
chr1	42681560	42681569
chr1	42697930	42697939
chr1	42899580	42899589
chr1	42921740	42921749
chr1	43013480	43013489
chr1	43074770	43074779
chr1	43148200	43148289
chr1	43158390	43158399
chr1	43161900	43161969
chr1	43162080	43162089
chr1	43200600	43200649
chr1	43238310	43238319
chr1	43240960	43241029
chr1	43273010	43273019
chr1	43277080	43277109
chr1	43382920	43383009
chr1	43390090	43390139
chr1	43393950	43393979
chr1	43414630	43414639
chr1	43419250	43419339
chr1	43424780	43424789
chr1	43490330	43490399
chr1	43521560	43521619
chr1	43528250	43528329
chr1	43769480	43769539
chr1	43773390	43773429
chr1	43785460	43785509
chr1	43810020	43810099
chr1	43819460	43819529
chr1	43837670	43837679
chr1	43849960	43849999
chr1	43868110	43868119
chr1	43884690	43884729
chr1	43907950	43908009
chr1	43913030	43913039
chr1	43951910	43951949
chr1	43967340	43967389
chr1	43998410	43998469
chr1	44007970	44008059
chr1	44016430	44016439
chr1	44043480	44043539
chr1	44067620	44067689
chr1	44082280	44082309
chr1	44115640	44115739
chr1	44185060	44185069
chr1	44270450	44270499
chr1	44350310	44350369
chr1	44400830	44400899
chr1	44428130	44428139
chr1	44440850	44440859
chr1	44444580	44444629
chr1	44445610	44445619
chr1	44464590	44464689
chr1	44497190	44497249
chr1	44499090	44499179
chr1	44555550	44555599
chr1	44602440	44602489
chr1	44685950	44685999
chr1	44756700	44756799
chr1	44784870	44784919
chr1	44795160	44795169
chr1	44891570	44891579
chr1	44971300	44971339
chr1	45060900	45060979
chr1	45061000	45061069
chr1	45061320	45061339
chr1	45063340	45063349
chr1	45084350	45084419
chr1	45084830	45084899
chr1	45097860	45097949
chr1	45120560	45120639
chr1	45121380	45121409
chr1	45126120	45126189
chr1	45175810	45175869
chr1	45207380	45207419
chr1	45228030	45228049
chr1	45249660	45249729
chr1	45254610	45254689
chr1	45267610	45267619
chr1	45270750	45270759
chr1	45278250	45278329
chr1	45280470	45280479
chr1	45293820	45293889
chr1	45328390	45328399
chr1	45344670	45344769
chr1	45391610	45391669
chr1	45452020	45452029
chr1	45504320	45504419
chr1	45558010	45558049
chr1	45649950	45649959
chr1	45683950	45683999
chr1	45766950	45766959
chr1	45770230	45770239
chr1	45770520	45770599
chr1	45806120	45806179
chr1	45860940	45860999
chr1	45894730	45894779
chr1	45895070	45895089
chr1	45942240	45942249
chr1	45951480	45951489
chr1	45953150	45953179
chr1	45955760	45955859
chr1	45957840	45957929
chr1	45978400	45978409
chr1	46005800	46005809
chr1	46009300	46009389
chr1	46031000	46031109
chr1	46068770	46068779
chr1	46084890	46084899
chr1	46149080	46149169
chr1	46152280	46152349
chr1	46153060	46153099
chr1	46153160	46153229
chr1	46169930	46170019
chr1	46190030	46190089
chr1	46213170	46213229
chr1	46214980	46215059
chr1	46262650	46262729
chr1	46268570	46268649
chr1	46347570	46347579
chr1	46365440	46365529
chr1	46488980	46489029
chr1	46491260	46491269
chr1	46606040	46606049
chr1	46647810	46647939
chr1	46668640	46668769
chr1	46687740	46687819
chr1	46695050	46695059
chr1	46784390	46784549
chr1	46788120	46788129
chr1	46851310	46851399
chr1	46871340	46871429
chr1	46904460	46904469
chr1	46940070	46940109
chr1	46945370	46945379
chr1	46954990	46955089
chr1	46959690	46959759
chr1	46961900	46961929
chr1	46981620	46981679
chr1	46983050	46983089
chr1	46984540	46984549
chr1	47000910	47000919
chr1	47002290	47002339
chr1	47022280	47022289
chr1	47025610	47025719
chr1	47028500	47028509
chr1	47061710	47061719
chr1	47082640	47082669
chr1	47103510	47103519
chr1	47109130	47109159
chr1	47190280	47190319
chr1	47190870	47190909
chr1	47201560	47201609
chr1	47214380	47214469
chr1	47227930	47227959
chr1	47279460	47279469
chr1	47364300	47364349
chr1	47436120	47436129
chr1	47629830	47629839
chr1	47645020	47645049
chr1	47665810	47665859
chr1	47676350	47676359
chr1	47695110	47695159
chr1	47697180	47697329
chr1	47730770	47730779
chr1	47771380	47771389
chr1	47780120	47780219
chr1	47845590	47845679
chr1	47875300	47875349
chr1	47887100	47887119
chr1	47898180	47898189
chr1	47909940	47909999
chr1	47914980	47914989
chr1	47936120	47936129
chr1	48024330	48024389
chr1	48058260	48058309
chr1	48089020	48089029
chr1	48090410	48090459
chr1	48109300	48109309
chr1	48146310	48146319
chr1	48149300	48149309
chr1	48186080	48186129
chr1	48189700	48189779
chr1	48224040	48224129
chr1	48224860	48224929
chr1	48227440	48227489
chr1	48236090	48236099
chr1	48291150	48291209
chr1	48323020	48323079
chr1	48324510	48324599
chr1	48337620	48337629
chr1	48343010	48343019
chr1	48353420	48353459
chr1	48353480	48353489
chr1	48374360	48374369
chr1	48454020	48454029
chr1	48591650	48591659
chr1	48674040	48674089
chr1	48680590	48680679
chr1	48778060	48778139
chr1	48964190	48964229
chr1	49067060	49067079
chr1	49394770	49394829
chr1	49428270	49428279
chr1	49488840	49488849
chr1	50065970	50065999
chr1	50171570	50171599
chr1	50722490	50722499
chr1	50800800	50800809
chr1	50808850	50808859
chr1	50812650	50812659
chr1	50834180	50834279
chr1	50893420	50893429
chr1	51122600	51122619
chr1	51246410	51246439
chr1	51398640	51398649
chr1	51498700	51498739
chr1	51540880	51540929
chr1	51555950	51555969
chr1	51603230	51603239
chr1	51660430	51660459
chr1	51705880	51705959
chr1	51713930	51713979
chr1	51730850	51730889
chr1	51757020	51757029
chr1	51761920	51761949
chr1	51762440	51762479
chr1	51787510	51787549
chr1	51823660	51823669
chr1	51983720	51983799
chr1	52081930	52081979
chr1	52228820	52228829
chr1	52234540	52234549
chr1	52464900	52464909
chr1	52478050	52478099
chr1	52534290	52534349
chr1	52620300	52620339
chr1	52634760	52634849
chr1	52644240	52644299
chr1	52679040	52679049
chr1	52767210	52767269
chr1	52822960	52822979
chr1	52834410	52834419
chr1	52835710	52835719
chr1	52869870	52869919
chr1	52896870	52896879
chr1	53048750	53048799
chr1	53094880	53094899
chr1	53118360	53118389
chr1	53146550	53146569
chr1	53155420	53155459
chr1	53170840	53170899
chr1	53271180	53271249
chr1	53302170	53302249
chr1	53373310	53373379
chr1	53400480	53400489
chr1	53424870	53424879
chr1	53430060	53430139
chr1	53476480	53476489
chr1	53479890	53479899
chr1	53546860	53546929
chr1	53561640	53561649
chr1	53562660	53562759
chr1	53566790	53566799
chr1	53606590	53606599
chr1	53614530	53614589
chr1	53740430	53740499
chr1	53751730	53751819
chr1	53755600	53755699
chr1	53767020	53767049
chr1	53767810	53767829
chr1	53788190	53788259
chr1	53792940	53793049
chr1	53814260	53814359
chr1	53832830	53832869
chr1	53834150	53834159
chr1	53834750	53834829
chr1	53904900	53904919
chr1	53919120	53919179
chr1	53945030	53945089
chr1	53949580	53949629
chr1	53961730	53961759
chr1	53965030	53965089
chr1	53978020	53978109
chr1	53978600	53978709
chr1	53978740	53978819
chr1	53983980	53984029
chr1	53987270	53987309
chr1	53997920	53997959
chr1	53999970	53999979
chr1	54018500	54018509
chr1	54025020	54025039
chr1	54027440	54027529
chr1	54038240	54038249
chr1	54054340	54054419
chr1	54070690	54070699
chr1	54117700	54117729
chr1	54117900	54117909
chr1	54139590	54139679
chr1	54142430	54142479
chr1	54143100	54143109
chr1	54152350	54152359
chr1	54152670	54152679
chr1	54162300	54162309
chr1	54164990	54164999
chr1	54226220	54226269
chr1	54259560	54259569
chr1	54345370	54345429
chr1	54363840	54363949
chr1	54365890	54365949
chr1	54410350	54410429
chr1	54426840	54426859
chr1	54458750	54458779
chr1	54476100	54476189
chr1	54518790	54518859
[truncated: 47,508 more rows]

## Sheet: S9
Table.S9. Distribution of the essDNA regions among the different genomic elements
Elements	Number	Fraction
OR-1	8027	0.162145
R-loops	6486	0.131017
Promoters	696	0.0140592
Exons	1557	0.0314514
Insulators	755	0.015251
Others	31984	0.646076
Total	49505	1
Note: signals from chrM were excluded

## Sheet: S10
Table.S10. Distribution of all promoters and promoters containing essDNA regions in TSS proximal or distal regions
Type	Total	All TSSs			TSSs overlapping K562 CAGE peaks
		TSS ±1 kb	Others	Ratio	TSS ±1 kb	Others	Ratio
All promoters	51899	28235	23664	0.544037	19831	32068	0.382108
Promoters overlapping essDNA regions	2495	1792	703	0.718236	1482	1013	0.593988

[truncated: 2 more sheets: S11, S12]
